# Supplementary material for: Crystal structure and Hirshfeld surface analysis of hydro­nium 3,5-di­carb­oxy­benzene­sulfonate trihydrate
Source: Acta Crystallogr E Crystallogr Commun. 2026 May 7;82(Pt 6):562–6. doi: 10.1107/S2056989026004184 (PMC13238987; doi:10.1107/S2056989026004184)
Supplement: Supplementary file 1 [file e-82-00562-sup1.cif]

##############################################################################
#                                                                            #
# This CIF contains the data in a paper accepted for publication in          #
# Acta Crystallographica Section E. It conforms to the requirements of       #
# Notes for Authors for Acta Crystallographica Section E, and has been       #
# peer reviewed under the auspices of the IUCr Commission on Journals.       #
#                                                                            #
# Full details of the Crystallographic Information File format               #
# are given in the paper "The Crystallographic Information File (CIF):       #
# a New Standard Archive File for Crystallography" by S. R. Hall, F. H.      #
# Allen and I. D. Brown [Acta Cryst. (1991), A47, 655-685].                  #
#                                                                            #
# The current version of the core CIF dictionary is obtainable from          #
# ftp://ftp.iucr.org/pub/cif_core.dic.                                       #
#                                                                            #
# Software is freely available for graphical display of the structure(s)     #
# in this CIF. For information consult the CIF software page                 #
# http://www.iucr.org/resources/cif/software.                                #
#                                                                            #
# This file may be used for bona fide research purposes within the           #
# scientific community so long as proper attribution is given to the journal # 
# article from which it was obtained.                                        #
#                                                                            #
##############################################################################
data_I
_audit_creation_method
;
Olex2 1.5-ac5-024
(compiled 2022.04.12 svn.rca3783a0 for Rigaku Oxford Diffraction, GUI svn.r6498)
;
_journal_date_recd_electronic     2026-02-19
_journal_date_accepted     2026-04-21
_journal_name_full     'Acta Crystallographica, Section E'
_journal_year     2026
_journal_volume     82
_journal_issue      1
_journal_page_first     0
_journal_page_last     0
_journal_paper_category     GO
_journal_paper_doi     10.1107/S2056989026004184
_journal_coeditor_code     OX2020
_publ_contact_author_name     'Yukiyasu Kashiwagi'
_publ_contact_author_address
;
Osaka Research Institute of Industrial Science and Technology
1-6-50  Morinomiya
Joto-ku
Osaka 536-8553,
Japan
;
_publ_contact_author_email     kasiwagi@orist.jp
_publ_contact_author_fax     ?
_publ_contact_author_phone     '+81-6-6963-8025'
_publ_section_title
;
Crystal structure and Hirshfeld surface analysis of hydronium
3,5-dicarboxybenzenesulfonate trihydrate
;
loop_
    _publ_author_name
    _publ_author_footnote
    _publ_author_address
    'Inui, Kishin' .
;
Konishi Chemical Ind. Co. Ltd
3-4-77 Kozaika
Wakayama 641-0007
Japan
;
    'Kashiwagi, Yukiyasu' .
;
Osaka Research Institute of Industrial Science and Technology
1-6-50 Morinomiya
Joto-ku
Osaka 536-8553
Japan
;
    'Mitsuru, Tomonori' .
;
Konishi Chemical Ind. Co. Ltd
3-4-77 Kozaika
Wakayama 641-0007
Japan
;
_publ_section_synopsis
;
The title compound crystallizes in the triclinic space group <i>P</i>\=1. The
structure containing one oxonium ion and a hydrogen-bonded water cluster with
eight molecules forms an <i>R</i>~8~^6^(16) ring motif through intermolecular
hydrogen bonding.
;
_chemical_name_systematic
;
Hydronium 3,5-dicarboxybenzenesulfonate trihydrate
;
_chemical_name_common     ?
_chemical_formula_moiety     'H3 O +, C8 H5 O7 S -, 3(H2 O)'
_chemical_formula_sum     'C8 H14 O11 S'
_chemical_formula_iupac     'H3 O +, C8 H5 O7 S -, 3H2 O'
_chemical_formula_weight     318.25
_chemical_melting_point     ?
_space_group_crystal_system     triclinic
_space_group_name_H-M_alt     'P -1'
_space_group_name_Hall     '-P 1'
loop_
    _space_group_symop_operation_xyz
    'x, y, z'
    '-x, -y, -z'
_cell_length_a     7.0692(2)
_cell_length_b     9.4888(2)
_cell_length_c     10.5484(2)
_cell_angle_alpha     70.482(2)
_cell_angle_beta     77.103(2)
_cell_angle_gamma     85.021(2)
_cell_volume     650.03(3)
_cell_formula_units_Z     2
_cell_measurement_reflns_used     4896
_cell_measurement_theta_min     4.5350
_cell_measurement_theta_max     76.6310
_cell_measurement_temperature     100.0
_exptl_crystal_description     block
_exptl_crystal_colour     colourless
_exptl_crystal_size_max     0.29
_exptl_crystal_size_mid     0.08
_exptl_crystal_size_min     0.03
_exptl_crystal_density_diffrn     1.626
_exptl_crystal_density_meas     ?
_exptl_crystal_density_method     ?
_exptl_crystal_F_000     332
loop_
    _exptl_crystal_face_index_h
    _exptl_crystal_face_index_k
    _exptl_crystal_face_index_l
    _exptl_crystal_face_perp_dist
    0 -1 -1 0.0422
    0 1 1 0.0367
    0 -1 0 0.0289
    0 1 0 0.0442
    1 0 0 0.1673
    -1 0 0 0.1040
    0 0 -1 0.0292
    0 0 1 0.0052
_exptl_absorpt_coefficient_mu     2.782
_exptl_absorpt_correction_type     multi-scan
_exptl_absorpt_process_details
;
(<i>CrysAlis PRO</i>; Rigaku OD, 2023)
;
_exptl_absorpt_correction_T_min     0.68244
_exptl_absorpt_correction_T_max     1.00000
_diffrn_ambient_temperature     100.0
_diffrn_source     'micro-focus sealed X-ray tube'
_diffrn_radiation_type     'Cu K\a'
_diffrn_radiation_wavelength     1.54184
_diffrn_radiation_monochromator     mirror
_diffrn_measurement_device_type     'Rigaku XtaLAB Synergy Dualflex HyPix'
_diffrn_measurement_device     'four-circle diffractometer'
_diffrn_measurement_method     '\w scans'
_diffrn_detector     'Hybrid Pixel Array Detector'
_diffrn_detector_area_resol_mean     10.0000
_diffrn_reflns_number     7050
_diffrn_reflns_av_R_equivalents     0.0259
_diffrn_reflns_av_unetI/netI     0.0262
_diffrn_reflns_theta_min     4.546
_diffrn_reflns_theta_max     76.883
_diffrn_reflns_theta_full     67.684
_diffrn_measured_fraction_theta_max     0.924
_diffrn_measured_fraction_theta_full     0.996
_diffrn_reflns_limit_h_min     -5
_diffrn_reflns_limit_h_max     8
_diffrn_reflns_limit_k_min     -11
_diffrn_reflns_limit_k_max     11
_diffrn_reflns_limit_l_min     -12
_diffrn_reflns_limit_l_max     12
_diffrn_radiation_probe     x-ray
_refine_special_details     ?
_reflns_number_total     2534
_reflns_number_gt     2395
_reflns_threshold_expression     'I > 2\s(I)'
_refine_ls_structure_factor_coef     Fsqd
_refine_ls_matrix_type     full
_refine_ls_R_factor_all     0.0301
_refine_ls_R_factor_gt     0.0287
_refine_ls_wR_factor_gt     0.0766
_refine_ls_wR_factor_ref     0.0778
_refine_ls_goodness_of_fit_ref     1.075
_refine_ls_restrained_S_all     1.078
_refine_ls_number_reflns     2534
_refine_ls_number_parameters     225
_refine_ls_number_restraints     1
_refine_ls_hydrogen_treatment     mixed
_refine_ls_weighting_scheme     calc
_refine_ls_weighting_details
              'w=1/[\s^2^(Fo^2^)+(0.0409P)^2^+0.2593P] where P=(Fo^2^+2Fc^2^)/3'
_atom_sites_solution_hydrogens     mixed
_atom_sites_solution_primary     dual
_atom_sites_solution_secondary     ?
_refine_ls_shift/su_max     0.000
_refine_ls_shift/su_mean     0.000
_refine_diff_density_max     0.308
_refine_diff_density_min     -0.549
_refine_ls_extinction_method     none
_refine_ls_extinction_coef     .
loop_
    _atom_type_symbol
    _atom_type_description
    _atom_type_scat_dispersion_real
    _atom_type_scat_dispersion_imag
    _atom_type_scat_source
    'C' 'C' 0.0181 0.0091
                         'International Tables Vol C Tables 4.2.6.8 and 6.1.1.4'
    'H' 'H' 0.0000 0.0000
                         'International Tables Vol C Tables 4.2.6.8 and 6.1.1.4'
    'O' 'O' 0.0492 0.0322
                         'International Tables Vol C Tables 4.2.6.8 and 6.1.1.4'
    'S' 'S' 0.3331 0.5567
                         'International Tables Vol C Tables 4.2.6.8 and 6.1.1.4'
_computing_data_collection
;
<i>CrysAlis PRO</i>; Rigaku OD, 2023)
;
_computing_cell_refinement
;
<i>CrysAlis PRO</i>; Rigaku OD, 2023)
;
_computing_data_reduction
;
<i>CrysAlis PRO</i>; Rigaku OD, 2023)
;
_computing_structure_solution
;
SHELXT2018 (Sheldrick, 2015<i>a</i>)
;
_computing_structure_refinement
;
SHELXL2018 (Sheldrick, 2015<i>b</i>)
;
_computing_molecular_graphics
;
OLEX2 (Dolomanov <i>et al.</i>,  2009)
;
_computing_publication_material
;
OLEX2 (Dolomanov <i>et al.</i>,  2009)
;
loop_
    _atom_site_type_symbol
    _atom_site_label
    _atom_site_fract_x
    _atom_site_fract_y
    _atom_site_fract_z
    _atom_site_U_iso_or_equiv
    _atom_site_adp_type
    _atom_site_calc_flag
    _atom_site_occupancy
    _atom_site_disorder_assembly
    _atom_site_disorder_group
    S S1 0.22880(5) 0.57553(3) 0.67370(3) 0.01079(11) Uani d 1 . .
    O O2 0.13855(15) 0.58112(11) 0.81082(10) 0.0159(2) Uani d 1 . .
    O O3 0.42016(14) 0.50675(11) 0.66474(11) 0.0156(2) Uani d 1 . .
    O O4 0.09963(14) 0.50963(11) 0.61847(10) 0.0137(2) Uani d 1 . .
    O O5 0.19654(15) 1.28201(11) 0.51791(11) 0.0158(2) Uani d 1 . .
    H H5 0.164(3) 1.345(3) 0.562(2) 0.034(6) Uiso d 1 . .
    O O6 0.05838(17) 1.11710(12) 0.71919(11) 0.0237(3) Uani d 1 . .
    O O7 0.55512(16) 1.12016(11) 0.14810(11) 0.0171(2) Uani d 1 . .
    H H7 0.637(3) 1.132(3) 0.070(3) 0.039(6) Uiso d 1 . .
    O O8 0.54887(16) 0.88310(12) 0.15135(11) 0.0198(2) Uani d 1 . .
    C C13 0.25703(19) 0.76498(15) 0.56670(15) 0.0112(3) Uani d 1 . .
    C C14 0.18601(19) 0.87815(16) 0.62074(14) 0.0121(3) Uani d 1 . .
    H H14 0.116744 0.854872 0.713265 0.015 Uiso calc 1 . .
    C C15 0.21747(19) 1.02717(15) 0.53748(15) 0.0121(3) Uani d 1 . .
    C C16 0.3168(2) 1.06126(15) 0.40202(15) 0.0123(3) Uani d 1 . .
    H H16 0.338316 1.162595 0.346005 0.015 Uiso calc 1 . .
    C C17 0.38506(19) 0.94608(16) 0.34825(15) 0.0124(3) Uani d 1 . .
    C C18 0.3562(2) 0.79706(16) 0.43054(15) 0.0126(3) Uani d 1 . .
    H H18 0.403445 0.718560 0.394306 0.015 Uiso calc 1 . .
    C C19 0.1473(2) 1.14599(16) 0.60156(15) 0.0130(3) Uani d 1 . .
    C C20 0.5028(2) 0.97893(16) 0.20580(15) 0.0134(3) Uani d 1 . .
    O O9 0.30252(15) 0.41647(12) 1.01119(12) 0.0174(2) Uani d 1 . .
    H H9A 0.285(3) 0.448(3) 1.089(3) 0.041(6) Uiso d 1 . .
    H H9B 0.247(3) 0.486(3) 0.944(3) 0.043(6) Uiso d 1 . .
    H H9C 0.251(4) 0.326(2) 1.028(3) 0.073(9) Uiso d 1 . .
    O O12 0.16413(16) 0.79716(13) 0.07030(12) 0.0180(2) Uani d 1 . .
    H H12A 0.206(3) 0.710(3) 0.115(3) 0.041(6) Uiso d 1 . .
    H H12B 0.118(4) 0.836(3) 0.130(3) 0.050(7) Uiso d 1 . .
    O O11 0.16454(17) 1.17783(12) 0.03829(12) 0.0188(2) Uani d 1 . .
    H H11A 0.057(4) 1.193(3) 0.005(2) 0.037(6) Uiso d 1 . .
    H H11B 0.247(4) 1.147(3) -0.020(3) 0.051(7) Uiso d 1 . .
    O O10 0.72986(17) 0.48737(12) 0.78303(11) 0.0175(2) Uani d 1 . .
    H H10A 0.631(3) 0.496(2) 0.750(2) 0.031(6) Uiso d 1 . .
    H H10B 0.828(4) 0.510(3) 0.721(3) 0.054(8) Uiso d 1 . .
loop_
    _atom_site_aniso_label
    _atom_site_aniso_U_11
    _atom_site_aniso_U_22
    _atom_site_aniso_U_33
    _atom_site_aniso_U_12
    _atom_site_aniso_U_13
    _atom_site_aniso_U_23
    S1 0.01341(18) 0.00786(17) 0.01068(18) 0.00055(12) -0.00252(13) -0.00262(13)
    O2 0.0221(5) 0.0127(5) 0.0113(5) 0.0005(4) -0.0021(4) -0.0030(4)
    O3 0.0157(5) 0.0137(5) 0.0172(5) 0.0026(4) -0.0054(4) -0.0042(4)
    O4 0.0159(5) 0.0103(5) 0.0163(5) -0.0004(4) -0.0040(4) -0.0057(4)
    O5 0.0222(5) 0.0085(5) 0.0159(5) 0.0017(4) -0.0015(4) -0.0050(4)
    O6 0.0359(6) 0.0151(5) 0.0165(6) -0.0013(5) 0.0059(5) -0.0073(4)
    O7 0.0215(5) 0.0134(5) 0.0123(5) -0.0020(4) 0.0032(4) -0.0028(4)
    O8 0.0259(6) 0.0165(5) 0.0156(5) -0.0011(4) 0.0023(4) -0.0075(4)
    C13 0.0115(6) 0.0098(7) 0.0125(7) -0.0004(5) -0.0044(5) -0.0025(5)
    C14 0.0122(6) 0.0135(7) 0.0104(7) -0.0004(5) -0.0019(5) -0.0039(5)
    C15 0.0109(6) 0.0123(7) 0.0142(7) 0.0005(5) -0.0036(5) -0.0054(6)
    C16 0.0118(6) 0.0106(7) 0.0139(7) -0.0001(5) -0.0037(5) -0.0026(5)
    C17 0.0116(6) 0.0140(7) 0.0120(7) 0.0000(5) -0.0036(5) -0.0043(6)
    C18 0.0130(6) 0.0125(7) 0.0139(7) 0.0016(5) -0.0034(5) -0.0064(5)
    C19 0.0128(6) 0.0120(7) 0.0140(7) 0.0004(5) -0.0032(5) -0.0038(6)
    C20 0.0132(6) 0.0132(7) 0.0137(7) 0.0012(5) -0.0043(5) -0.0036(6)
    O9 0.0215(5) 0.0167(5) 0.0139(5) -0.0001(4) -0.0049(4) -0.0042(4)
    O12 0.0206(5) 0.0188(6) 0.0137(5) 0.0015(4) -0.0002(4) -0.0066(5)
    O11 0.0186(6) 0.0196(6) 0.0176(6) 0.0004(4) -0.0012(5) -0.0072(5)
    O10 0.0142(5) 0.0235(6) 0.0140(6) -0.0023(4) -0.0025(5) -0.0051(4)
_geom_special_details
;
 All esds (except the esd in the dihedral angle between two l.s. planes)
 are estimated using the full covariance matrix.  The cell esds are taken
 into account individually in the estimation of esds in distances, angles
 and torsion angles; correlations between esds in cell parameters are only
 used when they are defined by crystal symmetry.  An approximate (isotropic)
 treatment of cell esds is used for estimating esds involving l.s. planes.
;
loop_
    _geom_bond_atom_site_label_1
    _geom_bond_atom_site_label_2
    _geom_bond_site_symmetry_2
    _geom_bond_distance
    _geom_bond_publ_flag
    S1 O2 . 1.4614(10) ?
    S1 O3 . 1.4477(10) ?
    S1 O4 . 1.4643(10) ?
    S1 C13 . 1.7752(14) ?
    O5 C19 . 1.3212(18) ?
    O6 C19 . 1.2100(18) ?
    O7 C20 . 1.3205(18) ?
    O8 C20 . 1.2153(18) ?
    C13 C14 . 1.3849(19) ?
    C13 C18 . 1.394(2) ?
    C14 C15 . 1.399(2) ?
    C15 C16 . 1.386(2) ?
    C15 C19 . 1.4956(19) ?
    C16 C17 . 1.396(2) ?
    C17 C18 . 1.395(2) ?
    C17 C20 . 1.490(2) ?
loop_
    _geom_angle_atom_site_label_1
    _geom_angle_atom_site_label_2
    _geom_angle_atom_site_label_3
    _geom_angle_site_symmetry_1
    _geom_angle_site_symmetry_3
    _geom_angle
    _geom_angle_publ_flag
    O2 S1 O4 . . 111.58(6) ?
    O2 S1 C13 . . 105.41(6) ?
    O3 S1 O2 . . 113.95(6) ?
    O3 S1 O4 . . 112.28(6) ?
    O3 S1 C13 . . 107.03(6) ?
    O4 S1 C13 . . 105.90(6) ?
    C14 C13 S1 . . 119.65(11) ?
    C14 C13 C18 . . 121.17(13) ?
    C18 C13 S1 . . 119.14(10) ?
    C13 C14 C15 . . 119.23(13) ?
    C14 C15 C19 . . 117.63(13) ?
    C16 C15 C14 . . 120.42(13) ?
    C16 C15 C19 . . 121.91(13) ?
    C15 C16 C17 . . 119.75(13) ?
    C16 C17 C20 . . 120.93(13) ?
    C18 C17 C16 . . 120.38(13) ?
    C18 C17 C20 . . 118.52(12) ?
    C13 C18 C17 . . 119.04(13) ?
    O5 C19 C15 . . 113.05(12) ?
    O6 C19 O5 . . 124.70(13) ?
    O6 C19 C15 . . 122.23(13) ?
    O7 C20 C17 . . 113.15(12) ?
    O8 C20 O7 . . 124.28(13) ?
    O8 C20 C17 . . 122.54(13) ?
loop_
    _geom_hbond_atom_site_label_d
    _geom_hbond_atom_site_label_h
    _geom_hbond_atom_site_label_a
    _geom_hbond_site_symmetry_d
    _geom_hbond_site_symmetry_h
    _geom_hbond_site_symmetry_a
    _geom_hbond_distance_dh
    _geom_hbond_distance_ha
    _geom_hbond_distance_da
    _geom_hbond_angle_dha
    _geom_hbond_publ_flag
    O5 H5 O4 ? ? 1_565 0.86(3) 1.84(3) 2.6850(15) 168(2) yes
    O7 H7 O12 . . 2_675 0.87(2) 1.79(2) 2.6236(16) 160(3) yes
    O9 H9A O10 . . 2_667 0.94(3) 1.64(3) 2.5811(16) 175(2) yes
    O9 H9B O2 . . 1_555 0.93(2) 1.70(3) 2.6124(15) 168(3) yes
    O9 H9C O11 . . 1_546 0.91(2) 1.54(2) 2.4469(17) 173(3) yes
    O10 H10A O3 . . 1_555 0.83(2) 1.89(2) 2.7167(16) 175(2) yes
    O10 H10B O4 . . 1_655 0.83(3) 1.98(3) 2.7778(16) 161(3) yes
    O11 H11A O12 . . 2_575 0.89(3) 1.89(3) 2.7708(17) 173(3) yes
    O11 H11B O8 . . 2_675 0.86(3) 1.84(3) 2.6834(16) 168(3) yes
    O12 H12A O10 . . 2_666 0.87(3) 1.90(3) 2.7604(17) 174(2) yes
    O12 H12B O6 . . 2_576 0.83(3) 1.94(3) 2.7373(17) 161(3) yes
    C18 H18 O3 . . 2_666 0.95 2.57 3.5008(19) 167 yes
_shelx_space_group_comment
;
The symmetry employed for this shelxl refinement is uniquely defined
by the following loop, which should always be used as a source of
symmetry information in preference to the above space-group names.
They are only intended as comments.
;
_shelx_estimated_absorpt_T_min     0.499
_shelx_estimated_absorpt_T_max     0.921
_shelx_hkl_file
;
   0   0  -1  815.69   18.01
   0   0  -2    5.97    0.79
   0   0   2    5.93    0.72
   0   0  -3  541.50   14.20
   0   0   3  569.46   13.87
   0   0  -4  280.74    9.06
   0   0   4  288.61    8.62
   0   0   5  384.30   11.32
   0   0  -5  369.05   11.89
   0   0  -5  367.15   12.35
   0   0   6  570.12   16.17
   0   0  -6  548.38   17.77
   0   0   7   16.85    2.25
   0   0  -7   12.52    2.45
   0   0  -8   92.61    7.05
   0   0   8  112.40    6.30
   0   0   8  103.75    7.20
   0   0  -9   15.26    3.04
   0   0  -9   15.31    2.52
   0   0   9   16.58    2.92
   0   0 -10   -0.43    0.87
   0   0 -10    0.29    0.58
   0   0  10    0.39    0.87
   0   0  11   69.26    4.76
   0   0 -11   61.72    4.88
   0   0  12   19.12    1.74
   0   1 -11   19.93    2.51
   0  -1  11   21.45    2.38
   0   1 -10   23.99    3.35
   0  -1  10   23.32    3.14
   0   1  -9  314.59   12.58
   0  -1   9  336.79   14.04
   0   1  -9  304.03   13.93
   0  -1   8  114.16    7.56
   0   1  -8  113.92    7.80
   0  -1   8   95.17    6.13
   0   1  -7  602.27   20.47
   0  -1   7  597.37   20.08
   0  -1   7  607.14   18.53
   0   1  -6   77.45    5.57
   0   1  -6   78.06    5.14
   0  -1   6   78.01    5.48
   0  -1   6   76.67    4.71
   0  -1   5  186.35    7.31
   0   1  -5  191.00    8.31
   0   1  -5  183.07    7.65
   0   1  -4   16.74    1.84
   0  -1   4   15.59    1.71
   0  -1   3 1106.92   26.01
   0  -1   2  240.53    7.03
   0  -1   2  257.23    5.96
   0  -1   1    1.91    0.29
   0  -1   0    0.88    0.21
   0  -1  -1   12.54    0.85
   0  -1  -2  641.32   14.11
   0  -1  -3  847.05   18.40
   0   1   4  315.26    9.16
   0  -1  -5  112.00    5.76
   0   1   5  125.77    5.20
   0   1   6 1284.96   31.31
   0  -1  -6 1263.77   33.28
   0   1   7   63.47    4.26
   0  -1  -7   66.19    5.36
   0   1   8    7.94    1.63
   0  -1  -8   13.28    2.36
   0  -1  -8    7.41    2.10
   0  -1  -9  510.73   19.15
   0  -1  -9  490.69   17.41
   0  -1 -10  392.65   14.28
   0  -1 -10  398.55   16.17
   0   1  10  411.31   15.76
   0   1  11   22.33    2.88
   0   1  12  159.82    6.51
   0  -2  11   17.22    1.76
   0  -2  10    0.59    0.72
   0   2 -10    0.67    0.94
   0   2  -9  470.69   17.51
   0  -2   9  465.39   16.97
   0   2  -9  451.87   15.37
   0  -2   8   24.43    3.59
   0   2  -8   23.27    3.56
   0  -2   8   33.34    3.67
   0  -2   7  596.11   20.24
   0   2  -7  600.09   20.62
   0  -2   7  563.23   18.57
   0   2  -7  576.12   19.16
   0  -2   6  570.30   17.95
   0  -2   6  584.83   19.32
   0   2  -6  603.00   18.61
   0   2  -6  577.36   19.47
   0  -2   5  406.11   13.40
   0   2  -5  428.36   13.90
   0  -2   4  532.54   15.62
   0   2  -4  553.18   15.75
   0  -2   3  904.12   20.52
   0  -2   3  938.32   22.85
   0  -2   2 1674.07   36.55
   0  -2   1 2552.34   55.00
   0  -2   0 2069.04   44.89
   0  -2  -1  734.28   17.27
   0  -2  -2 4294.07   92.50
   0  -2  -2 4408.28   93.48
   0  -2  -3  134.97    5.08
   0  -2  -3  133.75    3.99
   0  -2  -4    1.41    0.37
   0   2   5   85.45    4.20
   0  -2  -5   77.68    4.69
   0   2   6  318.10   10.51
   0  -2  -6  305.51   11.84
   0  -2  -6  320.91   11.45
   0  -2  -7    3.66    1.42
   0   2   7    3.72    1.09
   0  -2  -7    4.35    1.32
   0  -2  -8   19.47    3.21
   0   2   8   21.86    2.57
   0  -2  -8   14.29    2.53
   0  -2  -9    8.16    2.27
   0  -2  -9   11.92    2.62
   0  -2  -9   12.81    2.40
   0  -2 -10   88.44    5.97
   0  -2 -10   74.39    6.40
   0   2  11   54.38    4.70
   0   2  12    5.63    1.29
   0  -3  10   62.08    4.04
   0   3 -10   65.52    4.45
   0  -3   9    2.73    1.23
   0   3  -9    0.75    1.06
   0   3  -8   13.86    2.74
   0  -3   8   11.76    2.50
   0   3  -7   91.73    6.44
   0   3  -7  103.27    7.36
   0  -3   7   97.61    7.06
   0  -3   7   87.03    6.21
   0  -3   6   69.16    5.75
   0   3  -6   69.50    5.87
   0   3  -6   71.39    5.29
   0  -3   6   61.30    4.95
   0  -3   5  354.96   12.24
   0  -3   5  339.78   12.64
   0  -3   5  341.53   13.46
   0   3  -5  329.43   12.40
   0  -3   5  341.95   12.01
   0  -3   4  648.72   18.50
   0  -3   4  674.07   19.35
   0  -3   3   87.27    4.49
   0  -3   3   91.51    4.90
   0  -3   3   79.69    3.36
   0  -3   2   12.23    1.15
   0  -3   1   55.25    2.57
   0  -3   1   54.79    3.08
   0  -3   0 4640.48  100.30
   0  -3   0 4701.35  101.05
   0  -3  -1 1344.54   30.30
   0  -3  -1 1294.75   29.93
   0  -3  -2  361.34   10.47
   0  -3  -2  369.07    9.77
   0  -3  -3 2122.70   48.00
   0  -3  -3 2103.02   46.54
   0  -3  -4  179.50    5.58
   0  -3  -4  175.66    7.04
   0  -3  -5   11.52    1.87
   0  -3  -5   11.37    1.13
   0  -3  -5    8.98    1.52
   0   3   6   16.33    2.00
   0  -3  -6   16.22    2.29
   0  -3  -6   19.50    2.61
   0  -3  -6   16.81    2.44
   0  -3  -7  299.15   12.55
   0   3   7  296.61   10.69
   0  -3  -7  313.38   12.10
   0  -3  -7  288.99   12.40
   0   3   8   91.17    5.43
   0  -3  -8   91.99    6.89
   0  -3  -8   95.96    7.10
   0  -3  -8   86.23    6.09
   0  -3  -9  179.02    9.25
   0  -3  -9  169.92    9.93
   0  -3  -9  177.99   10.26
   0  -3 -10   -0.36    0.71
   0   3  11   60.55    5.03
   0   3  12   51.77    3.84
   0  -4   9   21.44    2.58
   0   4  -9   26.08    2.99
   0  -4   8   24.25    3.28
   0   4  -8   34.52    4.02
   0   4  -7 1727.81   45.98
   0  -4   7 1700.19   45.54
   0  -4   6   71.61    6.02
   0   4  -6   56.87    5.59
   0  -4   6   70.45    5.60
   0   4  -6   67.04    5.27
   0  -4   5  163.02    7.94
   0  -4   5  138.38    8.49
   0  -4   5  151.68    8.31
   0   4  -5  162.23    8.21
   0  -4   4    9.27    1.78
   0  -4   4   11.06    2.07
   0  -4   4    9.46    2.10
   0  -4   3   12.55    1.46
   0  -4   3    9.48    1.69
   0  -4   3    7.32    1.58
   0  -4   2  462.19   12.55
   0  -4   2  453.41   13.83
   0  -4   1 2810.42   62.44
   0  -4   1 2696.95   60.75
   0  -4   0    0.26    0.49
   0  -4  -1   14.57    1.60
   0  -4  -1    4.43    0.94
   0  -4  -2    1.44    0.64
   0  -4  -3  231.28    8.08
   0  -4  -3  218.15    8.16
   0  -4  -3  233.95    7.47
   0  -4  -4  734.94   20.05
   0  -4  -4  720.23   20.46
   0  -4  -4  769.61   18.74
   0  -4  -5  112.72    5.87
   0  -4  -5  115.52    4.71
   0  -4  -5  108.50    6.01
   0  -4  -6  168.51    5.97
   0  -4  -6  173.03    8.05
   0  -4  -6  165.51    8.32
   0  -4  -7   45.02    4.40
   0   4   7   40.38    3.49
   0  -4  -7   42.00    4.07
   0  -4  -8  286.35   12.35
   0  -4  -8  276.67   13.12
   0  -4  -8  308.10   13.62
   0   4   8  306.21   11.21
   0  -4  -9  493.95   17.47
   0  -4  -9  467.91   18.55
   0  -4 -10  100.78    6.62
   0  -4 -11   14.52    2.22
   0   4  11   13.34    1.83
   0   4  12    1.67    0.93
   0  -5   9    3.11    0.75
   0  -5   8  144.17    7.26
   0   5  -8  158.34    7.91
   0   5  -7    2.03    1.29
   0  -5   7    0.38    0.85
   0  -5   6    1.77    1.25
   0   5  -6    2.30    1.60
   0  -5   5   31.39    3.49
   0  -5   5   28.61    3.93
   0   5  -5   25.84    3.20
   0  -5   4  226.94    9.86
   0  -5   4  209.21   10.30
   0  -5   4  202.94   10.57
   0  -5   3  144.49    7.45
   0  -5   3  148.01    6.22
   0  -5   3  137.90    8.03
   0  -5   2    0.38    0.54
   0  -5   2    0.99    0.81
   0  -5   2    0.57    0.54
   0  -5   2    0.54    0.86
   0  -5   1  807.43   20.71
   0  -5   1  778.64   20.70
   0  -5   0   13.82    1.71
   0  -5   0   14.49    1.81
   0  -5   0   12.33    1.85
   0  -5  -1   52.83    3.70
   0  -5  -1   51.54    3.39
   0  -5  -1   51.74    3.59
   0  -5  -2 1441.90   35.74
   0  -5  -2 1472.64   35.52
   0  -5  -2 1424.42   35.16
   0  -5  -3  133.60    6.55
   0  -5  -3  142.97    6.86
   0   5   3  166.51    6.20
   0  -5  -3  154.70    6.83
   0  -5  -3  135.47    6.07
   0  -5  -4  219.57    7.87
   0  -5  -4  218.37    7.93
   0  -5  -4  205.05    8.81
   0  -5  -5  185.17    8.33
   0  -5  -5  176.40    6.99
   0  -5  -5  181.90    7.01
   0  -5  -5  166.59    8.20
   0  -5  -6   23.16    3.09
   0  -5  -6   21.60    2.17
   0  -5  -6   27.46    3.18
   0  -5  -6   29.04    2.49
   0  -5  -7    1.24    1.17
   0  -5  -7    1.83    1.10
   0   5   8 1191.18   31.66
   0  -5  -8 1207.92   35.15
   0  -5  -8 1247.98   34.27
   0  -5  -9 1011.37   29.50
   0  -5  -9  988.15   30.81
   0   5  10   44.31    3.84
   0  -5 -10   44.77    4.37
   0  -5 -11   26.96    2.97
   0   5  11   26.76    2.68
   0   5  12   75.08    4.57
   0  -6   8  193.98    6.98
   0  -6   7  126.52    6.73
   0   6  -7  129.59    7.16
   0  -6   6  283.50   12.32
   0   6  -6  298.33   12.82
   0  -6   5  236.60   11.75
   0  -6   4   20.36    3.41
   0  -6   4   26.22    3.32
   0  -6   3  110.08    6.86
   0  -6   3  112.23    7.72
   0  -6   2   38.95    3.92
   0  -6   2   48.42    3.71
   0  -6   2   39.35    4.33
   0  -6   2   40.23    3.47
   0  -6   1   20.20    2.39
   0  -6   1   19.42    2.36
   0  -6   1   20.43    2.73
   0  -6   1   18.53    2.90
   0  -6   0   52.50    3.86
   0  -6   0   51.92    4.54
   0  -6   0   58.16    4.01
   0  -6   0   44.86    3.92
   0  -6  -1   74.28    4.67
   0  -6  -1   76.52    4.76
   0  -6  -1   79.43    5.12
   0   6   2    0.56    0.49
   0  -6  -2    0.25    0.70
   0  -6  -2    0.28    0.57
   0  -6  -2    1.10    0.78
   0  -6  -2   -0.25    0.71
   0  -6  -3   67.00    4.45
   0  -6  -3   65.81    4.71
   0  -6  -3   58.51    4.67
   0  -6  -3   62.39    4.28
   0   6   3   62.43    3.94
   0  -6  -3   64.61    4.56
   0  -6  -4   60.75    4.19
   0  -6  -4   61.47    4.82
   0  -6  -4   57.34    4.06
   0   6   4   58.80    3.96
   0   6   5    2.06    0.89
   0  -6  -5    1.40    0.93
   0  -6  -5    1.42    0.94
   0  -6  -5    1.21    0.80
   0  -6  -5    0.24    0.64
   0  -6  -6  167.56    7.42
   0  -6  -6  162.06    8.87
   0  -6  -6  173.63    7.55
   0  -6  -6  170.36    8.80
   0  -6  -7   46.03    4.91
   0  -6  -7   50.23    4.82
   0  -6  -8   35.63    4.33
   0  -6  -8   28.09    3.70
   0  -6  -9   91.71    6.71
   0  -6  -9   92.48    7.29
   0  -6 -10    1.08    1.02
   0   6  10    1.18    0.84
   0  -6 -11   69.86    4.69
   0   6  11   69.73    4.36
   0  -6 -12  169.77    7.24
   0  -7   6  265.40   10.35
   0   7  -6  267.25   10.82
   0  -7   5   41.92    3.58
   0  -7   5   38.25    4.06
   0   7  -5   42.15    4.41
   0  -7   4  160.20    9.23
   0  -7   4  150.91    7.83
   0  -7   4  157.98    8.13
   0  -7   3    9.82    2.10
   0  -7   3    4.39    1.40
   0  -7   3    8.06    2.02
   0  -7   3    9.78    2.43
   0  -7   2   16.81    2.76
   0  -7   2   17.03    2.86
   0  -7   2   18.82    2.54
   0  -7   2   25.79    2.91
   0  -7   2   19.48    2.60
   0  -7   2   22.97    3.47
   0  -7   1   14.06    2.56
   0  -7   1   12.73    2.62
   0  -7   1   17.30    2.76
   0  -7   1   19.82    2.63
   0  -7   1   16.90    2.47
   0  -7   0  219.67    9.55
   0  -7   0  223.60    9.59
   0  -7   0  208.04    9.99
   0  -7   0  231.04   11.07
   0  -7  -1   76.12    5.61
   0  -7  -1   68.10    5.01
   0  -7  -1   71.83    5.09
   0  -7  -2   36.34    3.62
   0  -7  -2   24.08    3.04
   0  -7  -2   31.21    3.52
   0   7   3    2.39    0.87
   0  -7  -3    3.79    1.34
   0  -7  -3    4.59    1.50
   0  -7  -4   22.52    3.23
   0  -7  -4   19.71    2.71
   0  -7  -4   16.26    2.48
   0   7   4   19.43    2.45
   0  -7  -4   17.41    2.72
   0  -7  -5   77.64    5.29
   0   7   5   80.80    5.25
   0  -7  -5   70.99    5.86
   0  -7  -5   73.94    5.20
   0  -7  -6  837.43   23.89
   0  -7  -6  863.32   26.47
   0  -7  -6  828.72   25.70
   0   7   6  877.87   24.67
   0  -7  -6  811.98   23.68
   0  -7  -7  103.39    7.48
   0   7   7  117.22    7.00
   0  -7  -7  101.22    7.21
   0  -7  -8  199.77   10.90
   0  -7  -8  214.23   10.77
   0   7   8  205.30    9.87
   0   7   9    9.94    2.01
   0  -7  -9   11.82    2.63
   0  -7  -9   11.23    2.35
   0  -7 -10  106.77    7.08
   0  -7 -10  101.44    6.36
   0  -7 -11   31.36    2.62
   0  -7 -11   34.30    3.40
   0   7  11   30.94    2.77
   0  -7 -11   34.26    2.97
   0   8  -5    6.79    1.52
   0  -8   4   53.88    4.60
   0   8  -4   43.75    3.62
   0  -8   3  319.17   12.32
   0  -8   3  316.63   13.53
   0  -8   2    1.35    1.11
   0  -8   2    2.19    1.15
   0  -8   1    4.16    1.37
   0  -8   1   11.64    2.49
   0  -8   1   12.24    2.19
   0  -8   1    9.92    2.01
   0  -8   1    9.04    1.89
   0  -8   1    7.90    1.95
   0  -8   0    1.72    0.98
   0  -8   0    1.19    1.12
   0  -8   0    3.36    1.30
   0  -8   0    4.90    1.64
   0  -8   0    2.10    1.21
   0  -8   0    3.55    1.37
   0  -8  -1  102.40    6.62
   0  -8  -1  101.56    6.92
   0  -8  -1  105.02    6.73
   0  -8  -2  298.77   12.67
   0  -8  -2  296.22   12.53
   0  -8  -2  283.75   12.20
   0  -8  -3   63.97    5.38
   0  -8  -4  395.02   15.23
   0  -8  -4  373.35   14.49
   0   8   4  379.32   13.21
   0  -8  -4  368.97   14.49
   0  -8  -5   38.32    4.03
   0  -8  -5   39.57    4.06
   0   8   5   40.87    3.80
   0  -8  -6   76.53    5.63
   0  -8  -6   72.62    5.41
   0  -8  -6   81.03    5.86
   0  -8  -6   78.21    5.74
   0  -8  -6   70.43    6.07
   0  -8  -6   70.95    5.28
   0   8   6   82.13    5.59
   0  -8  -7    7.14    1.76
   0  -8  -7    7.10    1.73
   0  -8  -7    6.80    1.91
   0  -8  -7    5.14    1.48
   0   8   7    9.48    2.02
   0  -8  -7    8.59    2.31
   0  -8  -8  115.28    7.44
   0   8   8  112.76    6.98
   0  -8  -8  117.27    7.81
   0  -8  -9    5.72    1.56
   0   8   9    8.31    1.81
   0  -8  -9    3.21    1.45
   0  -8 -10  114.24    6.28
   0   8  10  110.49    5.99
   0  -8 -10  118.38    6.86
   0  -8 -11  131.58    5.40
   0  -8 -11  125.87    6.16
   0   9  -4   32.01    2.90
   0  -9   3   16.21    2.06
   0  -9   2   12.73    2.13
   0  -9   1   49.93    4.45
   0  -9   1   49.62    4.13
   0  -9   0    1.62    0.97
   0  -9   0    0.36    0.80
   0  -9   0    2.60    1.18
   0  -9   0    0.96    1.01
   0  -9  -1  409.53   14.93
   0  -9  -1  365.40   14.80
   0  -9  -1  415.42   15.04
   0  -9  -2  122.07    7.56
   0  -9  -2  111.71    7.34
   0  -9  -2  116.84    7.28
   0  -9  -2  103.69    7.09
   0  -9  -2  122.21    7.56
   0  -9  -3  199.25   10.36
   0  -9  -3  214.52   10.55
   0  -9  -4    0.41    0.83
   0  -9  -4    1.24    1.10
   0  -9  -4   -0.40    0.70
   0  -9  -5  111.52    7.32
   0  -9  -5  117.36    7.17
   0   9   5  100.25    6.01
   0  -9  -5  128.59    7.78
   0  -9  -6   23.58    3.13
   0   9   6   14.59    2.29
   0  -9  -6   19.01    2.82
   0  -9  -7  902.81   24.97
   0  -9  -7  847.05   26.26
   0  -9  -7  882.48   25.08
   0  -9  -7  886.66   24.96
   0   9   7  906.73   25.31
   0  -9  -8  167.34    8.64
   0  -9  -8  167.07    8.92
   0   9   8  176.41    8.34
   0   9   9    9.07    1.74
   0  -9  -9    5.49    1.54
   0  -9  -9    5.44    1.47
   0  -9 -10   22.14    2.40
   0   9  10   21.62    2.27
   0 -10   1  128.41    6.26
   0 -10   0  115.86    6.42
   0 -10   0  127.73    6.32
   0 -10  -1    5.99    1.54
   0 -10  -1    4.77    1.44
   0 -10  -1    8.96    1.91
   0 -10  -1    6.55    1.74
   0 -10  -2   19.10    2.74
   0 -10  -2   16.03    2.64
   0 -10  -2   13.78    2.41
   0 -10  -2   13.28    2.36
   0 -10  -3    0.77    1.02
   0 -10  -4    2.16    1.14
   0 -10  -4    2.17    1.25
   0 -10  -5   97.14    6.28
   0 -10  -5   88.42    6.26
   0 -10  -5   94.24    6.22
   0 -10  -6   33.52    3.51
   0 -10  -6   33.15    3.45
   0 -10  -6   38.20    3.73
   0  10   7  175.71    7.36
   0 -10  -7  169.33    7.54
   0 -10  -7  171.77    7.50
   0  10   8   66.99    4.16
   0 -10 -10   76.30    3.62
   0 -11  -1  401.20   12.27
   0 -11  -2   27.64    2.62
   0 -11  -2   29.66    2.74
   0 -11  -2   26.50    2.53
   0 -11  -2   26.55    2.62
   0 -11  -3   95.40    5.53
   0 -11  -3  102.24    5.53
   0 -11  -3   99.14    5.40
   0 -11  -4  122.28    6.23
   0 -11  -4  122.50    6.30
   0 -11  -4  122.22    6.09
   0 -11  -5    2.40    0.93
   0 -11  -5    3.05    1.10
   0 -11  -5    1.92    0.96
   0 -11  -5    0.50    0.82
   0 -11  -6  137.38    6.15
   0 -11  -6  146.95    6.45
   0 -11  -6  138.67    6.28
   0 -11  -6  153.87    6.35
   0 -11  -7  180.33    6.41
   0 -11  -8   13.00    1.48
   1 -11  -6  199.84    7.22
   1 -11  -5  393.84   12.52
   1 -11  -5  399.08   12.64
   1 -11  -4  239.86    8.96
   1 -11  -4  208.18    7.90
   1 -11  -3   12.78    1.73
   1 -11  -3   12.83    1.94
   1 -11  -2   62.03    3.88
   1 -11  -2   62.40    4.04
   1 -11  -2   63.77    3.85
   1 -11  -1   23.68    2.21
   1 -10  -9   41.02    2.84
   1 -10  -8  334.93   11.32
   1 -10  -7   20.52    2.23
   1 -10  -6  163.33    7.68
   1 -10  -6  167.63    7.81
   1 -10  -5  322.60   12.33
   1 -10  -5  317.10   12.47
   1 -10  -5  327.49   12.47
   1 -10  -5  313.91   11.65
   1 -10  -4   88.91    5.62
   1 -10  -4   81.86    5.86
   1 -10  -4   87.45    6.13
   1 -10  -4   84.18    5.84
   1 -10  -3    0.37    0.91
   1 -10  -3    1.22    0.96
   1 -10  -2   35.38    3.66
   1 -10  -2   34.27    3.73
   1 -10  -2   31.75    3.55
   1 -10  -2   29.30    3.29
   1 -10  -1   11.18    2.06
   1 -10  -1   10.67    2.01
   1 -10  -1   11.83    2.13
   1 -10  -1    8.88    1.81
   1 -10   0  168.42    7.57
   1 -10   0  170.09    7.34
   1 -10   1   94.91    5.27
   1  -9 -10   23.84    2.20
   1  -9  -9   78.64    4.91
  -1   9   9   71.48    4.39
  -1   9   8  332.55   11.77
  -1   9   7   46.78    3.87
   1  -9  -7   43.18    3.70
   1  -9  -6    9.91    2.07
   1  -9  -6   10.51    2.17
   1  -9  -6   12.07    2.26
  -1   9   6   10.93    1.88
   1  -9  -5  181.93    9.40
   1  -9  -5  192.53    9.86
   1  -9  -5  196.81    9.81
   1  -9  -4   23.65    3.45
   1  -9  -4   34.79    4.14
   1  -9  -4   25.74    3.65
   1  -9  -3  245.65   11.84
   1  -9  -3  265.91   12.25
   1  -9  -2  121.86    7.54
   1  -9  -2  135.75    8.47
   1  -9  -2  126.09    7.90
   1  -9  -1  342.48   13.72
   1  -9  -1  358.30   14.37
   1  -9  -1  351.45   13.77
   1  -9  -1  340.97   13.82
   1  -9   0   43.65    4.30
   1  -9   0   45.76    4.17
   1  -9   0   44.29    4.23
   1  -9   1   10.37    1.96
   1  -9   1    9.09    1.99
   1  -9   1   11.11    2.05
   1  -9   2  139.31    7.29
   1  -9   3  122.67    6.18
  -1   9  -4    1.22    0.71
   1  -8 -10  240.69    9.02
  -1   8  10  220.17    8.57
   1  -8 -10  219.30    9.42
   1  -8  -9   82.86    5.33
  -1   8   9   92.19    5.58
   1  -8  -9   84.51    6.10
  -1   8   8    6.42    1.58
   1  -8  -8    5.63    1.58
   1  -8  -8    7.75    2.03
  -1   8   7   31.00    3.44
   1  -8  -7   30.15    3.73
   1  -8  -7   28.13    3.12
   1  -8  -7   30.21    4.04
   1  -8  -7   29.08    3.14
   1  -8  -7   26.46    3.03
   1  -8  -6  723.65   22.40
   1  -8  -6  728.45   23.20
  -1   8   6  750.03   21.78
   1  -8  -6  711.76   22.00
   1  -8  -6  722.71   24.34
   1  -8  -6  684.45   22.04
   1  -8  -6  758.66   22.45
   1  -8  -5    8.41    2.11
   1  -8  -5   13.28    2.62
  -1   8   5    9.46    1.83
   1  -8  -5    9.34    2.20
   1  -8  -5    7.62    1.92
   1  -8  -5    9.90    2.20
   1  -8  -5    6.92    2.07
   1  -8  -4   92.97    6.63
   1  -8  -4   94.71    6.92
   1  -8  -4  101.75    7.08
  -1   8   4  105.47    5.78
   1  -8  -4  102.71    7.08
   1  -8  -3  107.41    7.40
   1  -8  -3  100.97    7.19
   1  -8  -3  103.90    7.23
   1  -8  -2  384.82   15.24
   1  -8  -1  449.06   16.09
   1  -8  -1  449.22   16.76
   1  -8  -1  485.65   17.26
   1  -8  -1  441.44   15.54
   1  -8  -1  527.87   17.82
   1  -8  -1  501.11   17.48
   1  -8   0   31.51    3.69
   1  -8   0   36.43    3.96
   1  -8   0   30.98    3.49
   1  -8   0   32.60    3.96
   1  -8   0   30.22    3.60
   1  -8   0   27.70    3.31
   1  -8   1   61.86    5.54
   1  -8   1   60.07    5.07
   1  -8   1   64.29    5.06
   1  -8   1   66.85    5.19
   1  -8   1   61.48    5.04
   1  -8   1   61.28    5.03
   1  -8   2  436.67   16.04
   1  -8   2  422.89   14.74
   1  -8   2  424.88   14.36
   1  -8   2  411.12   14.93
   1  -8   3  134.63    7.19
   1  -8   3  139.23    7.77
   1  -8   4   31.12    3.01
  -1   8  -5  139.66    6.82
  -1   7  11   10.24    1.47
   1  -7 -11    8.68    1.19
   1  -7 -11   11.76    1.86
   1  -7 -10   25.02    3.19
   1  -7 -10   22.66    2.70
  -1   7  10   22.99    2.60
  -1   7   9   90.12    5.75
   1  -7  -9   84.07    6.52
   1  -7  -9   78.29    5.55
   1  -7  -8    6.91    1.81
  -1   7   8    3.13    1.35
   1  -7  -8    5.21    1.90
   1  -7  -7  115.96    7.52
  -1   7   7  127.14    7.33
   1  -7  -7  138.62    8.83
  -1   7   6   10.95    2.13
   1  -7  -6    9.87    2.18
   1  -7  -6   11.60    2.10
   1  -7  -6   10.89    2.09
   1  -7  -6   11.63    2.14
   1  -7  -6   12.35    2.68
   1  -7  -6    9.92    1.94
   1  -7  -5    6.53    1.91
   1  -7  -5    9.96    2.24
   1  -7  -5    8.74    2.02
  -1   7   5   11.13    1.95
   1  -7  -5    6.85    1.71
   1  -7  -5    8.12    1.86
   1  -7  -5   10.30    2.26
   1  -7  -4   23.40    3.15
   1  -7  -4   25.54    3.25
   1  -7  -4   22.97    3.04
   1  -7  -4   27.49    3.50
   1  -7  -4   21.72    2.71
  -1   7   4   26.80    2.76
   1  -7  -4   24.94    3.33
   1  -7  -4   34.04    3.80
   1  -7  -4   27.57    3.64
   1  -7  -3   42.50    4.37
  -1   7   3   40.23    3.24
   1  -7  -3   38.38    4.03
   1  -7  -3   41.70    4.38
   1  -7  -3   33.30    3.42
   1  -7  -2  119.71    6.43
   1  -7  -2  108.46    6.48
   1  -7  -2  127.33    7.46
   1  -7  -2  133.26    7.69
   1  -7  -2  108.10    6.39
   1  -7  -1 2071.35   50.16
   1  -7  -1 1877.70   48.16
   1  -7  -1 1907.94   49.34
   1  -7  -1 2102.12   50.30
   1  -7  -1 1937.05   49.28
   1  -7  -1 1944.51   47.53
   1  -7  -1 1981.98   48.81
   1  -7   0  115.36    6.19
   1  -7   0  104.92    6.38
   1  -7   0  105.95    6.77
   1  -7   0  106.06    6.70
   1  -7   0  104.32    6.57
   1  -7   0   98.77    6.36
   1  -7   0  106.44    6.60
   1  -7   1   99.54    6.36
   1  -7   1  107.69    6.85
   1  -7   1  119.77    7.53
   1  -7   1  107.22    6.81
   1  -7   1  106.85    6.56
   1  -7   1   96.97    6.33
   1  -7   1  115.30    6.82
   1  -7   1  103.28    7.21
   1  -7   1  106.00    6.43
   1  -7   2   65.04    5.37
   1  -7   2   71.23    5.76
   1  -7   2   72.25    5.20
   1  -7   2   76.19    5.53
   1  -7   2   64.12    4.93
   1  -7   2   72.27    5.36
   1  -7   2   71.08    5.10
   1  -7   2   60.53    5.56
   1  -7   3   10.91    2.22
   1  -7   3    6.93    1.95
   1  -7   3   11.57    2.50
   1  -7   4    5.10    1.59
   1  -7   4    5.96    1.67
   1  -7   4    4.84    1.57
   1  -7   5    2.34    1.11
   1  -7   5    5.09    1.53
  -1   7  -6    4.63    1.30
   1  -7   6    5.78    1.27
   1  -7   7   56.74    2.92
  -1   6  12  166.76    6.37
  -1   6  11  121.07    5.62
   1  -6 -11  121.01    6.66
   1  -6 -10   44.45    3.83
  -1   6  10   39.17    3.53
   1  -6  -9  136.34    7.69
   1  -6  -8    9.36    2.11
  -1   6   8    8.20    1.93
   1  -6  -7  331.68   14.60
   1  -6  -7  356.59   14.02
   1  -6  -6    8.78    1.78
   1  -6  -6   10.78    2.32
   1  -6  -6    8.01    1.90
   1  -6  -6    5.98    1.47
   1  -6  -5  107.31    6.23
   1  -6  -5  116.93    6.50
   1  -6  -5  118.49    6.91
   1  -6  -5  118.79    7.36
   1  -6  -5  108.28    6.08
   1  -6  -5  103.54    6.78
   1  -6  -5  109.41    6.23
   1  -6  -4   48.09    4.20
   1  -6  -4   50.21    4.48
   1  -6  -4   41.96    3.79
   1  -6  -4   43.18    3.95
   1  -6  -4   46.89    3.85
   1  -6  -4   44.04    4.00
   1  -6  -4   42.86    3.78
   1  -6  -3   55.29    4.46
   1  -6  -3   62.03    4.95
  -1   6   3   57.55    3.67
   1  -6  -3   57.30    4.52
   1  -6  -3   65.28    4.79
   1  -6  -2  142.49    7.64
   1  -6  -2  160.99    7.40
   1  -6  -2  169.88    8.43
   1  -6  -2  159.51    7.23
   1  -6  -1  162.25    8.01
   1  -6  -1  157.45    7.33
   1  -6  -1  171.58    8.14
   1  -6   0    0.26    0.46
   1  -6   0    0.49    0.49
   1  -6   0   -0.33    0.82
   1  -6   0    1.20    0.79
   1  -6   0   -0.29    0.71
   1  -6   0   -0.57    0.81
   1  -6   0   -0.30    0.80
   1  -6   1   41.38    4.02
   1  -6   1   38.47    4.06
   1  -6   1   39.55    3.64
   1  -6   1   40.49    3.69
   1  -6   1   48.05    3.88
   1  -6   1   42.24    3.71
   1  -6   1   29.02    3.36
   1  -6   1   39.36    3.56
   1  -6   1   49.10    3.92
   1  -6   2    0.62    0.76
   1  -6   2    1.16    0.86
   1  -6   2    1.92    0.95
   1  -6   2    1.09    0.97
   1  -6   2    2.53    1.05
   1  -6   2    1.67    1.00
   1  -6   2    1.22    0.92
   1  -6   3  133.30    8.22
   1  -6   3  138.89    8.09
   1  -6   3  128.72    7.33
   1  -6   4  158.19    8.47
   1  -6   4  187.01    9.47
   1  -6   4  160.61    9.26
   1  -6   5  108.16    7.40
   1  -6   5  127.83    7.43
   1  -6   6    1.40    0.92
  -1   6  -6    0.79    1.05
  -1   6  -7   64.21    4.85
   1  -6   7   61.71    4.30
  -1   6  -8  220.90    8.21
   1  -6   8  221.68    7.65
  -1   5  11    8.05    1.39
   1  -5 -10  281.68   12.75
   1  -5 -10  297.09   11.07
   1  -5  -9   48.95    5.18
   1  -5  -9   40.64    4.14
   1  -5  -9   45.05    4.27
   1  -5  -8  474.17   16.65
   1  -5  -8  459.18   17.86
  -1   5   8  433.49   15.79
  -1   5   7    6.47    1.81
   1  -5  -7    4.68    1.57
   1  -5  -7    4.33    1.68
   1  -5  -6   86.42    4.84
   1  -5  -6   95.36    6.59
   1  -5  -6   92.51    5.99
   1  -5  -5   86.47    4.84
   1  -5  -5   84.09    4.68
   1  -5  -5   80.90    5.60
   1  -5  -5   77.55    5.53
   1  -5  -5   81.81    5.34
   1  -5  -4   42.85    3.37
   1  -5  -4   35.78    3.33
   1  -5  -4   44.14    3.81
   1  -5  -4   37.28    3.17
   1  -5  -3   33.71    3.04
   1  -5  -3   37.58    3.29
   1  -5  -3   38.62    3.24
   1  -5  -3   39.25    3.39
   1  -5  -2  389.13   13.04
   1  -5  -2  395.63   12.30
   1  -5  -1    7.56    1.48
   1  -5  -1    9.64    1.74
   1  -5  -1    7.45    1.33
   1  -5   0   65.82    4.07
   1  -5   0   69.14    4.41
   1  -5   0   77.81    4.64
   1  -5   1  955.67   25.18
   1  -5   1  996.09   25.35
   1  -5   1  951.80   25.20
   1  -5   2   22.50    2.82
   1  -5   2   22.06    2.37
   1  -5   2   19.85    2.26
   1  -5   2   21.61    2.82
   1  -5   3 1566.10   39.93
   1  -5   3 1546.30   40.25
   1  -5   3 1531.57   37.39
   1  -5   4   67.16    5.28
   1  -5   4   60.86    5.30
   1  -5   5  169.00    9.45
   1  -5   5  186.78    9.31
   1  -5   6    4.87    1.68
  -1   5  -6    6.29    1.91
   1  -5   7   68.39    5.26
  -1   5  -7   70.71    5.76
  -1   5  -8   23.06    2.97
   1  -4 -11   66.07    5.18
  -1   4  11   65.76    3.96
   1  -4 -10   10.78    2.49
   1  -4  -9   70.26    5.18
   1  -4  -9   62.35    4.95
   1  -4  -9   61.99    5.84
  -1   4   9   60.20    4.73
   1  -4  -8    3.23    1.67
  -1   4   8    6.10    1.63
   1  -4  -8    3.49    1.44
   1  -4  -7    8.23    2.03
  -1   4   7    7.76    1.81
   1  -4  -7   10.12    2.02
   1  -4  -6  188.42    9.34
   1  -4  -6  190.26    8.56
   1  -4  -5  270.12    8.99
   1  -4  -5  264.89    9.15
   1  -4  -5  277.43   10.87
   1  -4  -5  285.00   10.26
   1  -4  -4  730.08   20.87
   1  -4  -4  712.68   20.19
   1  -4  -4  779.37   21.23
   1  -4  -4  781.21   19.62
   1  -4  -3 1959.38   44.48
   1  -4  -3 1878.16   45.25
   1  -4  -2  175.62    6.52
   1  -4  -2  191.96    7.19
   1  -4  -1   54.78    3.56
   1  -4  -1   63.51    3.33
   1  -4   0  801.76   20.63
   1  -4   0  787.06   19.96
   1  -4   1 1281.71   30.81
   1  -4   2    3.17    0.90
   1  -4   2    3.48    0.91
   1  -4   2    2.72    1.02
   1  -4   2    2.68    0.84
   1  -4   3  189.34    8.25
   1  -4   3  194.81    7.10
   1  -4   4  111.94    6.47
   1  -4   4  104.54    6.67
   1  -4   4  115.43    6.48
  -1   4  -4  110.58    5.67
   1  -4   5   49.38    4.38
   1  -4   5   46.98    4.61
   1  -4   5   48.54    4.34
   1  -4   6   20.43    3.17
  -1   4  -6   21.45    3.41
  -1   4  -7    0.44    1.09
   1  -4   7    2.38    1.32
   1  -4   8  165.50    8.38
  -1   4  -8  165.78    9.05
  -1   4  -9   55.62    4.40
   1  -3 -11   19.04    2.86
   1  -3 -10   35.27    4.20
  -1   3   9    4.77    1.35
   1  -3  -9    4.70    1.76
   1  -3  -9    4.37    1.29
   1  -3  -9    4.51    1.67
   1  -3  -8  478.03   16.06
  -1   3   8  492.53   16.63
   1  -3  -8  494.58   16.62
   1  -3  -8  523.94   18.87
  -1   3   7  126.16    6.94
   1  -3  -7  134.08    7.97
   1  -3  -7  123.03    6.86
  -1   3   6  549.10   16.52
   1  -3  -6  512.70   16.11
   1  -3  -6  502.06   17.16
   1  -3  -5  264.40    9.58
   1  -3  -5  274.91    8.27
   1  -3  -5  285.96   10.59
   1  -3  -4  154.60    6.84
   1  -3  -4  162.44    5.71
   1  -3  -3  392.38   11.77
   1  -3  -3  381.57   10.74
   1  -3  -2   15.51    1.56
   1  -3  -2   17.55    1.74
   1  -3  -1  200.91    6.22
   1  -3   0  371.93   10.80
   1  -3   0  394.70   10.31
   1  -3   1  152.55    5.53
   1  -3   2 3161.51   68.31
   1  -3   2 3094.06   68.16
   1  -3   2 3041.14   69.30
   1  -3   3  468.14   12.52
   1  -3   3  463.10   13.88
   1  -3   3  467.29   14.03
   1  -3   4   11.36    1.85
   1  -3   4   11.32    1.80
  -1   3  -4   10.36    1.53
   1  -3   5  392.64   13.83
   1  -3   5  402.13   13.81
   1  -3   5  403.89   13.91
   1  -3   5  419.33   14.70
  -1   3  -5  406.94   13.09
   1  -3   6   43.84    4.05
   1  -3   6   48.17    4.56
  -1   3  -6   46.27    3.88
  -1   3  -6   42.34    4.49
   1  -3   6   47.37    4.17
   1  -3   7 1221.16   33.62
  -1   3  -7 1305.56   36.54
   1  -3   7 1292.90   34.17
   1  -3   7 1317.75   35.69
   1  -3   8  122.50    7.60
  -1   3  -8  134.39    8.40
  -1   3  -9    0.76    1.08
   1  -3   9    2.50    1.09
  -1   3 -10   49.62    3.96
   1  -2 -11    1.32    0.99
   1  -2 -10    1.72    1.14
  -1   2   9   18.65    2.63
   1  -2  -9   16.16    2.35
   1  -2  -9   21.97    3.49
   1  -2  -9   21.56    3.54
   1  -2  -8   26.09    3.64
  -1   2   8   23.51    3.01
   1  -2  -8   24.95    3.63
   1  -2  -8   30.60    3.31
  -1   2   7   92.16    5.76
   1  -2  -7   98.69    6.65
   1  -2  -7   94.88    5.75
   1  -2  -6   23.37    2.96
   1  -2  -6   29.17    2.89
  -1   2   6   23.49    2.68
   1  -2  -5  178.97    7.86
  -1   2   5  185.46    7.62
   1  -2  -4 1258.09   28.56
   1  -2  -4 1263.68   28.53
   1  -2  -3  421.97   10.85
   1  -2  -2  546.35   13.26
   1  -2  -2  524.64   13.14
   1  -2  -2  527.43   13.72
   1  -2  -1  388.26   10.14
   1  -2  -1  389.63    9.66
   1  -2   0   13.75    1.25
   1  -2   0   16.58    1.10
   1  -2   1  567.99   13.98
   1  -2   2  721.86   17.95
   1  -2   2  705.39   17.28
   1  -2   2  751.52   17.42
   1  -2   3  395.00   11.18
   1  -2   3  375.75    9.93
   1  -2   4  144.43    6.23
   1  -2   4  143.01    6.10
  -1   2  -4  146.86    5.92
   1  -2   5   59.90    4.01
  -1   2  -5   63.41    4.00
   1  -2   6   23.11    2.98
   1  -2   6   25.25    2.85
   1  -2   6   23.68    2.65
  -1   2  -6   23.75    2.66
  -1   2  -6   23.85    3.17
  -1   2  -7  417.90   15.95
   1  -2   7  383.90   13.66
   1  -2   7  389.55   13.98
   1  -2   8  235.79   11.20
  -1   2  -8  248.42   12.05
   1  -2   8  251.60   10.44
  -1   2  -9    6.04    1.89
   1  -2   9    5.50    1.73
  -1   2 -10   41.80    4.18
   1  -2  10   47.67    3.90
  -1   2 -10   47.22    3.90
  -1   2 -11  152.98    6.69
  -1   1  12   73.84    3.78
   1  -1 -11   37.37    3.67
   1  -1 -10   49.14    4.87
   1  -1  -9  200.33   10.72
  -1   1   9  186.69   10.29
  -1   1   9  188.20    9.00
   1  -1  -8   62.00    4.69
   1  -1  -8   57.09    5.41
  -1   1   8   55.47    4.62
  -1   1   7  208.64    9.14
   1  -1  -7  202.20    8.85
   1  -1  -7  202.08   10.04
  -1   1   6   19.90    2.46
   1  -1  -6   18.14    2.27
   1  -1  -6   25.13    3.03
   1  -1  -5  870.54   23.75
  -1   1   5  880.17   23.15
  -1   1   4 5775.31  125.47
   1  -1  -3 1503.57   32.38
   1  -1  -3 1407.69   33.83
   1  -1  -2   21.36    1.14
   1  -1  -2   19.54    1.25
   1  -1  -2   19.30    1.24
   1  -1  -2   18.90    1.43
   1  -1  -2   22.58    1.28
   1  -1  -1  563.53   13.34
   1  -1  -1  599.83   13.68
   1  -1  -1  582.15   13.58
   1  -1   0  858.15   19.90
   1  -1   0  883.08   19.09
   1  -1   0  898.00   19.49
   1  -1   1  138.03    3.95
   1  -1   1  149.72    4.34
   1  -1   1  137.50    4.11
   1  -1   2 3250.67   69.98
   1  -1   2 3295.73   70.21
   1  -1   2 3227.85   69.52
  -1   1  -2 3216.99   69.93
   1  -1   2 3302.11   70.08
   1  -1   2 3279.62   69.77
  -1   1  -3  287.00    8.00
   1  -1   3  273.54    7.17
   1  -1   3  272.37    7.89
   1  -1   4  178.72    6.30
  -1   1  -4  185.79    6.51
   1  -1   5   15.82    1.84
  -1   1  -5   22.15    2.52
  -1   1  -5   17.82    1.98
   1  -1   6    6.28    1.33
  -1   1  -6    5.61    1.57
  -1   1  -7   12.19    2.36
   1  -1   7    9.27    1.65
   1  -1   7    8.13    1.63
   1  -1   7   13.11    2.27
  -1   1  -8  401.16   15.88
   1  -1   8  376.23   14.94
   1  -1   8  403.98   13.93
   1  -1   9    5.87    1.76
  -1   1  -9    8.62    2.28
  -1   1 -10    6.36    1.72
   1  -1  10    7.31    1.77
  -1   1 -10    9.21    2.24
  -1   1 -11   77.33    5.15
   1   0 -11   39.69    3.48
   1   0 -10  115.54    7.33
   1   0  -9  116.45    8.03
  -1   0   8   51.30    5.11
   1   0  -8   46.87    3.98
   1   0  -8   52.40    5.24
  -1   0   8   46.02    4.25
   1   0  -7  447.15   14.91
   1   0  -7  442.50   16.66
  -1   0   7  475.47   15.63
   1   0  -6   19.23    2.78
   1   0  -6   24.84    2.98
  -1   0   5  468.41   14.23
   1   0  -5  463.31   14.89
   1   0  -5  478.85   14.74
  -1   0   4  702.61   18.54
   1   0  -4  697.36   18.77
   1   0  -3  249.14    6.03
   1   0  -3  246.64    5.89
   1   0  -2 2982.12   63.67
   1   0  -1 1670.23   36.07
   1   0  -1 1651.39   35.98
   1   0   0   12.06    0.87
   1   0   1  542.31   12.66
   1   0   2 1081.15   23.31
   1   0   2 1050.56   23.57
   1   0   2 1075.36   23.52
   1   0   3  370.44    8.56
   1   0   3  362.34    9.13
   1   0   4   42.22    2.25
   1   0   5 1235.02   28.82
  -1   0  -5 1216.41   30.78
   1   0   6 1560.42   36.65
  -1   0  -6 1565.06   39.31
  -1   0  -7   63.78    5.13
   1   0   7   60.42    3.85
   1   0   8   76.18    5.23
   1   0   8   78.99    5.92
  -1   0  -8   84.59    6.54
   1   0   9  188.46    9.77
  -1   0  -9  187.11   10.34
  -1   0 -10   38.42    4.10
   1   0  10   39.56    4.12
  -1   0 -10   31.67    4.03
   1   0  11   16.96    2.35
  -1   0 -11   17.18    2.29
  -1   0 -11   19.01    2.83
  -1   0 -12  145.75    6.38
  -1  -1  11   59.40    3.76
   1   1 -10   42.03    4.10
   1   1  -9    8.72    2.15
  -1  -1   8  434.31   15.72
   1   1  -8  439.30   17.25
   1   1  -7  240.35   11.54
   1   1  -7  235.47   10.87
  -1  -1   7  240.05   10.49
  -1  -1   7  230.47   11.29
  -1  -1   6    5.74    1.44
   1   1  -6    4.20    1.38
  -1  -1   6    4.61    1.47
   1   1  -6    3.19    1.33
   1   1  -5 1497.41   37.87
  -1  -1   5 1503.00   36.88
   1   1  -5 1491.27   37.48
   1   1  -4  166.96    7.24
   1   1  -4  179.52    7.27
   1   1  -3 1348.69   29.37
  -1  -1   2 1451.78   33.50
   1   1  -2 1475.75   32.26
   1   1  -1   29.45    1.59
  -1  -1   0  108.62    3.27
  -1  -1  -1  725.22   15.84
  -1  -1  -1  747.45   16.49
  -1  -1  -1  730.22   16.28
   1   1   2  427.57    9.70
  -1  -1  -2  404.14    9.49
   1   1   3  420.86   10.04
   1   1   3  441.46   10.43
   1   1   4  459.49   11.09
   1   1   4  437.98   10.55
   1   1   5   93.72    3.76
   1   1   6  865.65   21.48
  -1  -1  -6  898.84   24.51
   1   1   7  415.62   12.34
  -1  -1  -7  432.54   15.49
  -1  -1  -8   66.70    5.66
  -1  -1  -9  422.25   16.91
  -1  -1  -9  424.56   16.38
   1   1   9  424.27   16.02
   1   1  10  244.60   11.19
  -1  -1 -10  218.35   11.36
  -1  -1 -10  234.93   11.05
  -1  -1 -11  166.02    8.77
  -1  -1 -11  144.12    7.58
   1   1  11  158.87    7.90
  -1  -1 -12    8.73    1.61
  -1  -2  11  204.54    6.62
   1   2 -10    5.76    1.46
   1   2  -9    0.78    0.88
   1   2  -8  138.46    8.75
  -1  -2   7    0.36    0.73
   1   2  -7    0.40    0.98
   1   2  -7    0.89    0.99
  -1  -2   6   72.63    5.21
   1   2  -6   60.87    5.37
   1   2  -6   64.47    5.22
  -1  -2   6   58.30    5.20
   1   2  -5  239.63   10.38
   1   2  -5  231.64    9.83
  -1  -2   5  225.10   10.17
  -1  -2   5  220.05    9.26
   1   2  -5  226.74    8.68
   1   2  -4  465.38   13.88
  -1  -2   3  305.49    7.53
   1   2  -3  292.62    7.96
  -1  -2   2  774.48   19.46
  -1  -2   1  741.29   18.03
  -1  -2   0 1442.33   32.16
  -1  -2  -1  589.68   14.14
  -1  -2  -1  578.05   13.60
  -1  -2  -2  740.40   17.84
  -1  -2  -2  774.07   18.06
  -1  -2  -3   48.70    2.58
  -1  -2  -4  743.99   18.94
   1   2   4  742.96   17.36
   1   2   5    6.96    0.84
   1   2   5    7.45    1.00
  -1  -2  -5    7.31    0.68
  -1  -2  -6  452.77   14.98
  -1  -2  -6  476.04   15.27
   1   2   6  465.72   12.54
  -1  -2  -7  378.77   14.20
  -1  -2  -7  392.31   14.11
   1   2   7  364.92   10.97
  -1  -2  -8  351.63   14.17
  -1  -2  -8  375.12   14.80
  -1  -2  -8  350.41   14.21
  -1  -2  -9  323.32   13.92
   1   2   9  336.28   11.24
  -1  -2  -9  355.78   14.95
  -1  -2  -9  322.33   14.14
  -1  -2 -10   26.22    3.51
  -1  -2 -10   24.56    3.60
  -1  -2 -10   20.12    3.20
   1   2  11   78.03    5.56
  -1  -2 -11   70.22    5.70
  -1  -2 -11   67.98    5.18
  -1  -2 -12   67.88    4.79
  -1  -3  10  111.92    5.32
   1   3  -9   74.13    5.34
   1   3  -8   55.54    5.15
  -1  -3   7  132.60    7.96
   1   3  -7  134.52    8.09
   1   3  -7  128.75    8.36
  -1  -3   6 1485.17   39.58
   1   3  -6 1505.87   40.88
   1   3  -6 1511.58   40.10
  -1  -3   5 2290.59   56.74
  -1  -3   5 2356.59   58.08
   1   3  -5 2406.31   57.33
   1   3  -5 2323.18   55.24
  -1  -3   4   77.89    5.56
   1   3  -3   66.94    3.28
  -1  -3   3   70.00    4.36
  -1  -3   3   67.32    2.87
  -1  -3   2 2053.44   48.08
  -1  -3   2 2095.86   45.87
  -1  -3   1    0.75    0.50
  -1  -3   0    2.91    0.70
  -1  -3  -1  828.81   19.69
  -1  -3  -1  816.99   20.12
  -1  -3  -2  230.17    7.34
  -1  -3  -3  428.00   12.14
  -1  -3  -3  433.64   12.04
  -1  -3  -4  165.62    6.45
  -1  -3  -5  245.84    6.79
  -1  -3  -5  226.55    8.83
  -1  -3  -5  228.21    8.63
  -1  -3  -5  237.02    8.98
   1   3   6 1168.69   27.72
  -1  -3  -6 1174.50   26.26
   1   3   6 1138.93   27.02
  -1  -3  -6 1190.48   30.81
  -1  -3  -6 1143.33   30.36
  -1  -3  -7   85.26    5.84
   1   3   7   83.60    4.17
  -1  -3  -7   84.53    5.96
  -1  -3  -7   86.27    5.81
  -1  -3  -8   42.67    4.46
  -1  -3  -8   43.43    4.60
  -1  -3  -8   48.54    4.60
  -1  -3  -9  316.69   14.09
  -1  -3  -9  286.65   12.99
   1   3   9  316.33   11.26
  -1  -3  -9  298.47   13.43
  -1  -3 -10   40.26    4.51
  -1  -3 -10   54.08    5.04
  -1  -3 -10   50.03    5.25
   1   3  10   43.97    3.53
  -1  -3 -11   67.17    5.27
   1   3  11   82.52    5.72
  -1  -3 -11   77.78    6.12
  -1  -3 -12  120.35    6.68
   1   3  12  121.09    6.02
  -1  -3 -12  115.49    5.89
  -1  -4   9  197.83    8.01
   1   4  -9  175.55    7.77
   1   4  -8  335.50   13.21
   1   4  -7   18.46    3.12
   1   4  -6   58.95    5.56
  -1  -4   6   54.92    5.07
   1   4  -6   61.80    5.37
  -1  -4   5   -0.44    0.99
   1   4  -5    0.91    0.96
   1   4  -5    0.39    0.86
  -1  -4   5   -0.38    0.76
  -1  -4   4    5.98    1.37
  -1  -4   4    5.56    1.64
  -1  -4   3  281.74   11.88
  -1  -4   3  303.87   11.58
  -1  -4   3  316.97   10.64
  -1  -4   2 1046.02   24.86
  -1  -4   2 1048.28   27.39
  -1  -4   1 2959.23   67.94
  -1  -4   1 3022.31   65.89
  -1  -4   0 1471.59   34.95
  -1  -4  -1  603.04   16.45
  -1  -4  -2  237.68    8.24
  -1  -4  -3   31.17    2.58
  -1  -4  -3   28.96    2.51
  -1  -4  -4  274.60    8.15
  -1  -4  -4  246.80    9.16
  -1  -4  -4  266.54    9.36
   1   4   4  276.24    8.91
  -1  -4  -4  257.35    9.46
  -1  -4  -5  913.14   24.81
  -1  -4  -5  905.18   24.67
  -1  -4  -5  882.09   24.84
  -1  -4  -6   34.08    2.27
  -1  -4  -6   36.94    3.61
  -1  -4  -6   44.17    3.76
  -1  -4  -7  731.17   22.92
  -1  -4  -7  750.41   22.57
  -1  -4  -8 1020.44   29.77
  -1  -4  -8 1029.56   30.67
  -1  -4  -8 1018.04   30.00
  -1  -4  -9   49.51    5.27
  -1  -4  -9   51.86    5.01
   1   4   9   61.19    4.60
  -1  -4  -9   41.29    4.67
   1   4  10  107.37    6.09
  -1  -4 -10  113.38    7.94
  -1  -4 -10  107.40    7.26
  -1  -4 -10   99.75    7.35
  -1  -4 -11   72.77    6.00
  -1  -4 -11   89.43    6.06
   1   4  12    2.37    0.95
  -1  -4 -12    1.66    0.86
  -1  -4 -12    1.20    1.08
  -1  -5   9  148.70    5.37
   1   5  -8   33.93    3.33
   1   5  -7   84.42    6.13
   1   5  -6  316.84   13.85
   1   5  -5    7.44    1.76
   1   5  -5    7.90    2.03
  -1  -5   4  130.41    6.86
  -1  -5   4  125.68    8.29
  -1  -5   3  418.11   13.96
  -1  -5   3  423.79   15.39
  -1  -5   3  394.35   15.66
  -1  -5   2  228.26    9.95
  -1  -5   2  228.13    9.05
  -1  -5   2  225.76    7.97
  -1  -5   2  210.71   10.08
  -1  -5   1  438.66   12.59
  -1  -5   1  422.97   14.31
  -1  -5   0  663.79   17.48
  -1  -5  -1   56.64    3.34
  -1  -5  -1   52.34    3.60
  -1  -5  -2  418.12   13.24
  -1  -5  -2  441.64   13.54
  -1  -5  -2  450.41   12.77
   1   5   2  426.91   12.65
  -1  -5  -3  149.72    6.10
  -1  -5  -3  164.37    7.04
  -1  -5  -3  153.77    6.91
   1   5   3  159.07    6.46
  -1  -5  -3  161.98    7.12
   1   5   4  759.51   20.86
  -1  -5  -4  805.29   20.28
  -1  -5  -4  777.17   21.73
  -1  -5  -4  819.97   22.05
  -1  -5  -4  782.20   21.88
   1   5   5   47.55    3.60
  -1  -5  -5   52.78    4.14
  -1  -5  -5   54.69    4.16
  -1  -5  -5   53.96    3.29
  -1  -5  -6  194.62    9.05
  -1  -5  -6  188.72    9.15
  -1  -5  -6  190.40    8.96
  -1  -5  -6  195.99    7.13
  -1  -5  -7    9.46    2.17
   1   5   7    9.25    1.83
  -1  -5  -7    6.68    1.79
   1   5   8 1229.86   32.71
  -1  -5  -8 1260.65   35.27
  -1  -5  -8 1175.01   33.99
  -1  -5  -8 1183.44   34.27
   1   5   9   11.30    2.17
  -1  -5  -9    9.78    2.56
  -1  -5  -9   14.33    2.76
  -1  -5  -9   15.65    2.89
  -1  -5 -10    4.75    1.85
  -1  -5 -10    4.95    1.71
   1   5  10    6.04    1.55
  -1  -5 -11  274.83   11.54
  -1  -5 -11  271.91   12.26
   1   5  11  284.63   10.25
  -1  -5 -12   89.17    5.14
   1   5  12   90.60    5.11
  -1  -6   8    2.38    0.76
   1   6  -7  385.54   13.35
   1   6  -6  173.05    9.09
   1   6  -5    1.52    0.96
   1   6  -5    0.45    1.26
  -1  -6   4   22.63    2.86
  -1  -6   3  192.02    8.91
  -1  -6   3  185.46   10.30
  -1  -6   2  343.63   11.62
  -1  -6   2  366.71   14.78
  -1  -6   2  338.53   11.49
  -1  -6   2  335.40   12.61
  -1  -6   1  624.56   17.69
  -1  -6   1  599.38   20.24
  -1  -6   1  605.05   17.48
  -1  -6   0    1.30    0.80
  -1  -6   0   -0.35    0.79
  -1  -6   0    1.07    0.74
  -1  -6  -1  513.95   17.23
   1   6   1  526.81   15.20
  -1  -6  -1  503.63   15.21
   1   6   2  554.23   16.20
  -1  -6  -2  570.66   16.41
  -1  -6  -2  559.27   17.22
  -1  -6  -3  195.57    8.69
   1   6   3  205.30    8.08
  -1  -6  -3  192.54    8.69
  -1  -6  -4   40.76    3.26
  -1  -6  -4   38.59    3.67
   1   6   4   46.19    3.63
  -1  -6  -4   38.14    3.65
  -1  -6  -5   17.04    2.12
   1   6   5   25.04    2.80
  -1  -6  -5   20.64    2.80
  -1  -6  -5   20.93    2.80
   1   6   6   18.27    2.52
  -1  -6  -6   21.39    3.02
  -1  -6  -6   12.41    1.83
  -1  -6  -6   21.01    2.37
  -1  -6  -6   22.36    3.07
  -1  -6  -7  222.54    8.48
  -1  -6  -7  223.92    8.48
   1   6   7  204.46    9.68
  -1  -6  -7  204.80   10.33
  -1  -6  -8  257.69   12.14
   1   6   9   19.96    2.91
  -1  -6  -9   21.41    3.41
  -1  -6  -9   24.71    3.59
   1   6  10  322.55   12.30
  -1  -6 -10  301.69   13.08
  -1  -6 -11   52.88    4.46
   1   6  11   53.04    3.93
  -1  -6 -12    2.99    0.93
  -1  -6 -12    0.45    0.56
  -1  -7   7   93.32    4.18
   1   7  -6    3.97    1.22
   1   7  -5   17.57    2.72
  -1  -7   4    1.33    0.93
   1   7  -4    2.00    1.20
  -1  -7   3    4.80    1.80
  -1  -7   3    4.40    1.59
  -1  -7   3    3.85    1.40
  -1  -7   2    0.44    0.76
  -1  -7   2    0.68    1.02
  -1  -7   2    0.96    0.96
  -1  -7   1  528.49   17.90
  -1  -7   1  552.19   16.97
  -1  -7   1  539.24   16.91
  -1  -7   1  535.78   19.05
  -1  -7   1  540.77   19.76
  -1  -7   0    3.14    1.37
  -1  -7   0    4.13    1.23
  -1  -7   0    3.01    1.29
  -1  -7   0    3.90    1.31
  -1  -7  -1  102.36    7.06
  -1  -7  -1  103.99    6.86
  -1  -7  -1   95.76    5.79
  -1  -7  -1  107.80    6.12
   1   7   2  279.19   10.53
  -1  -7  -2  290.02   12.23
  -1  -7  -2  300.83   11.21
   1   7   3  137.10    6.83
  -1  -7  -3  132.76    7.52
  -1  -7  -4   13.09    2.09
  -1  -7  -4   12.98    2.34
   1   7   4   11.29    2.01
  -1  -7  -4   10.64    2.12
  -1  -7  -5  223.23    9.34
   1   7   5  204.64    9.31
  -1  -7  -5  215.73   10.29
  -1  -7  -5  210.94   10.05
  -1  -7  -5  196.94    8.85
  -1  -7  -6    1.97    1.05
  -1  -7  -6    2.31    1.16
  -1  -7  -6    0.81    1.07
  -1  -7  -6    0.28    0.68
   1   7   6    2.68    1.06
  -1  -7  -7   63.72    4.49
  -1  -7  -7   59.32    5.41
  -1  -7  -7   57.99    4.31
  -1  -7  -7   59.23    5.25
   1   7   7   64.66    5.21
   1   7   8  206.18   10.08
  -1  -7  -8  207.29   10.65
  -1  -7  -9   10.67    2.39
  -1  -7 -10   32.40    3.79
   1   7  10   29.06    3.27
  -1  -7 -10   30.73    3.76
  -1  -7 -11   15.46    1.91
  -1  -7 -11   22.30    2.76
   1   7  11   17.83    2.19
  -1  -7 -11   18.69    2.51
   1   8  -5   94.05    5.26
   1   8  -4    8.44    1.92
   1   8  -4    8.16    1.59
  -1  -8   3   42.33    3.65
  -1  -8   2   72.17    6.21
  -1  -8   2   66.50    5.02
  -1  -8   1   19.22    2.86
  -1  -8   1   16.91    2.91
  -1  -8   1   19.95    3.32
  -1  -8   1   19.04    2.57
  -1  -8   0  214.32    9.56
  -1  -8   0  208.53   10.77
  -1  -8   0  219.60    9.76
  -1  -8  -1  166.15    8.32
  -1  -8  -1  151.99    8.98
  -1  -8  -1  155.01    8.12
  -1  -8  -2  570.75   20.13
  -1  -8  -2  607.38   19.14
  -1  -8  -2  572.06   18.81
   1   8   3 1924.53   46.40
  -1  -8  -3 1900.87   49.17
  -1  -8  -3 1905.49   47.89
  -1  -8  -3 1853.38   47.67
  -1  -8  -4  252.06   11.06
   1   8   4  249.97   10.37
  -1  -8  -4  251.03   11.47
  -1  -8  -4  230.68   10.65
  -1  -8  -5   10.30    2.14
  -1  -8  -5   11.48    2.41
  -1  -8  -5   14.71    2.51
   1   8   5   12.88    2.28
  -1  -8  -6    0.65    0.80
  -1  -8  -6   -0.33    0.66
   1   8   6    3.17    1.27
  -1  -8  -6    0.40    0.81
  -1  -8  -6    3.39    1.47
  -1  -8  -7  197.14    9.05
  -1  -8  -7  201.80   10.31
  -1  -8  -7  198.50   10.47
  -1  -8  -7  202.49    9.05
   1   8   7  216.59   10.16
   1   8   8  290.65   12.35
  -1  -8  -8  292.88   12.73
   1   8   9  122.92    7.22
  -1  -8  -9  111.38    7.12
  -1  -8 -10   12.08    2.21
  -1  -8 -10   12.27    2.13
  -1  -8 -11   40.59    2.91
   1   8  11   50.12    3.45
  -1  -8 -11   44.59    3.45
  -1  -8 -11   45.89    3.55
   1   9  -3   37.80    3.15
  -1  -9   2   50.92    3.90
  -1  -9   1   96.57    5.92
  -1  -9   1   84.93    5.28
  -1  -9   0  101.92    6.14
  -1  -9   0   93.26    5.75
  -1  -9   0   94.18    5.83
  -1  -9   0   85.53    6.00
  -1  -9  -1  220.20    9.92
  -1  -9  -2   11.77    2.24
  -1  -9  -3   72.86    5.67
  -1  -9  -3   73.59    5.79
  -1  -9  -3   70.69    5.92
   1   9   4  118.45    6.48
   1   9   5    1.55    0.88
  -1  -9  -5    2.93    1.42
  -1  -9  -6   79.23    6.10
  -1  -9  -6   77.92    5.62
   1   9   6   70.34    5.24
  -1  -9  -7   39.12    3.82
  -1  -9  -7   34.51    3.45
   1   9   7   37.28    3.82
  -1  -9  -7   34.27    3.96
  -1  -9  -7   38.68    3.78
  -1  -9  -8  279.38   10.12
  -1  -9  -8  264.98    9.89
   1   9   8  280.24   11.37
  -1  -9  -8  265.91   11.77
   1   9   9    6.45    1.53
   1   9  10  223.97    8.68
  -1  -9 -10  212.14    8.82
  -1  -9 -11    5.01    0.87
  -1 -10   1   43.01    3.14
  -1 -10   0  191.96    7.94
  -1 -10   0  205.00    8.50
  -1 -10  -1   66.62    4.88
  -1 -10  -1   75.91    4.93
  -1 -10  -1   78.57    4.98
  -1 -10  -2   26.94    3.13
  -1 -10  -2   25.85    3.20
  -1 -10  -2   31.30    3.43
  -1 -10  -2   37.93    3.70
  -1 -10  -3   78.15    5.53
  -1 -10  -4    2.13    1.33
  -1 -10  -4    1.77    1.18
  -1 -10  -5  157.84    8.15
  -1 -10  -5  166.39    8.56
  -1 -10  -5  174.41    8.72
  -1 -10  -6   10.19    2.01
  -1 -10  -6    9.61    1.95
   1  10   6    8.31    1.58
  -1 -10  -7  140.72    6.83
  -1 -10  -7  134.07    6.75
   1  10   7  140.41    6.77
  -1 -10  -7  137.96    6.96
  -1 -10  -8   13.05    1.66
  -1 -10  -8   11.81    1.60
   1  10   8   11.66    1.82
   1  10   9   33.98    2.85
  -1 -11  -1    3.39    0.87
  -1 -11  -2  208.14    8.08
  -1 -11  -2  212.37    7.89
  -1 -11  -2  218.65    8.29
  -1 -11  -2  204.94    7.85
  -1 -11  -3   61.35    4.14
  -1 -11  -3   66.28    4.26
  -1 -11  -3   58.93    4.22
  -1 -11  -3   57.97    4.02
  -1 -11  -4    9.22    1.72
  -1 -11  -4    9.10    1.71
  -1 -11  -4   10.72    1.91
  -1 -11  -5  195.67    8.21
  -1 -11  -5  192.21    8.06
  -1 -11  -5  189.34    8.26
  -1 -11  -6  251.31    9.05
  -1 -11  -6  238.90    8.97
  -1 -11  -6  242.97    9.19
  -1 -11  -7    2.13    0.79
  -1 -11  -7    2.57    0.88
   2 -11  -5    5.48    1.12
   2 -11  -4    1.44    0.79
   2 -11  -2    0.16    0.45
   2 -10  -8   24.52    2.11
   2 -10  -7  405.74   12.46
   2 -10  -6   58.94    3.87
   2 -10  -6   53.30    3.76
   2 -10  -5  100.36    5.89
   2 -10  -5   98.91    5.79
   2 -10  -4   22.66    2.96
   2 -10  -4   20.80    2.78
   2 -10  -3   10.75    1.77
   2 -10  -3    9.96    2.05
   2 -10  -2  127.61    6.48
   2 -10  -2  125.69    7.13
   2 -10  -2  143.23    7.36
   2 -10  -1  102.64    5.60
   2 -10  -1   99.31    5.83
   2 -10  -1   89.22    5.47
   2 -10   0   15.48    2.08
   2 -10   0   22.31    2.38
   2 -10   0   19.48    2.29
   2 -10   1  495.46   14.50
   2  -9  -9   32.16    2.70
  -2   9   8   40.61    2.99
   2  -9  -7  174.88    8.35
  -2   9   7  161.94    6.88
   2  -9  -6   41.72    3.75
   2  -9  -6   36.13    3.54
   2  -9  -5   11.11    2.26
   2  -9  -5   14.09    2.48
   2  -9  -4   75.80    5.92
   2  -9  -4   77.53    5.32
   2  -9  -4   80.59    6.11
   2  -9  -4   92.61    6.61
   2  -9  -3   26.82    3.64
   2  -9  -3   24.93    3.06
   2  -9  -3   22.35    2.79
   2  -9  -3   21.58    3.27
   2  -9  -2   29.57    3.88
   2  -9  -2   27.77    3.12
   2  -9  -2   27.57    3.30
   2  -9  -1    8.47    1.89
   2  -9  -1    6.11    1.52
   2  -9  -1    9.03    2.10
   2  -9  -1    4.75    1.78
   2  -9   0  131.40    7.40
   2  -9   0  120.08    7.00
   2  -9   0  122.72    6.64
   2  -9   0  129.04    7.47
   2  -9   1  183.08    8.50
   2  -9   1  194.27    9.06
   2  -9   1  191.47    8.46
   2  -9   1  192.45    8.24
   2  -9   2  105.91    5.43
   2  -9   3  184.31    6.78
   2  -8 -10  236.03    8.07
  -2   8   9  232.19    8.62
   2  -8  -9  219.67    9.04
   2  -8  -8   57.85    4.81
  -2   8   8   65.59    4.50
   2  -8  -8   58.42    5.07
  -2   8   7  148.89    7.44
   2  -8  -7  158.36    8.97
   2  -8  -6  129.68    7.40
  -2   8   6  149.78    7.33
   2  -8  -6  150.16    8.90
   2  -8  -6  142.91    7.70
   2  -8  -5  778.89   24.30
   2  -8  -5  730.94   23.65
   2  -8  -5  791.23   24.44
   2  -8  -4   17.42    3.11
   2  -8  -4   19.61    2.80
   2  -8  -4   17.42    3.05
   2  -8  -4   19.95    3.23
   2  -8  -4   23.23    3.47
   2  -8  -3    8.68    2.25
   2  -8  -3    7.28    1.81
   2  -8  -3    5.81    1.90
   2  -8  -3    4.61    1.79
   2  -8  -2    2.15    1.19
   2  -8  -2    3.86    1.74
   2  -8  -2    1.79    1.19
   2  -8  -1  163.26    8.83
   2  -8  -1  167.92    8.74
   2  -8  -1  168.95    8.35
   2  -8  -1  154.93    9.27
   2  -8  -1  180.40   10.02
   2  -8  -1  176.49    9.64
   2  -8  -1  173.34    9.70
   2  -8   0  378.35   13.73
   2  -8   0  387.35   14.97
   2  -8   0  396.39   14.94
   2  -8   0  404.75   15.58
   2  -8   0  357.33   14.73
   2  -8   0  402.83   15.26
   2  -8   1  223.18   10.63
   2  -8   1  202.32   10.12
   2  -8   1  206.66    8.99
   2  -8   1  213.53    9.97
   2  -8   1  208.50   10.14
   2  -8   2    2.58    1.28
   2  -8   2    1.92    1.16
   2  -8   2    4.79    1.44
   2  -8   3  199.87    9.41
   2  -8   3  210.60    9.81
   2  -8   4  146.37    7.18
   2  -8   5   32.82    2.67
  -2   8  -5   29.62    2.71
   2  -7 -10    0.21    0.56
  -2   7  10    0.21    0.50
   2  -7 -10    0.27    0.71
   2  -7  -9    0.37    0.90
   2  -7  -9    0.31    0.94
  -2   7   9    0.27    0.66
   2  -7  -8   24.41    3.34
   2  -7  -8   23.31    3.41
   2  -7  -7   63.95    5.06
   2  -7  -7   70.22    6.12
   2  -7  -6   66.80    5.35
   2  -7  -6   74.69    5.41
   2  -7  -6   62.76    5.00
   2  -7  -6   69.21    6.08
   2  -7  -5  185.57    9.25
   2  -7  -5  183.87    9.33
   2  -7  -5  183.69    9.28
   2  -7  -5  189.99    9.51
   2  -7  -5  180.90   10.06
  -2   7   4   43.86    3.53
   2  -7  -4   36.57    4.32
   2  -7  -4   30.40    3.83
   2  -7  -4   35.40    4.16
   2  -7  -4   45.09    4.58
   2  -7  -4   32.56    3.69
   2  -7  -4   32.64    3.93
   2  -7  -3  231.55   10.47
   2  -7  -3  220.74   11.19
   2  -7  -3  220.35   11.24
   2  -7  -3  248.79   11.89
   2  -7  -3  227.10   11.25
   2  -7  -2   62.62    5.68
   2  -7  -2   51.33    4.45
   2  -7  -2   60.37    5.57
   2  -7  -2   58.38    5.55
   2  -7  -2   56.71    4.93
   2  -7  -1    2.92    1.08
   2  -7  -1    1.74    1.16
   2  -7  -1    5.96    1.91
   2  -7  -1    4.25    1.59
   2  -7  -1    5.62    1.84
   2  -7  -1    9.19    2.39
   2  -7   0   15.82    2.79
   2  -7   0   14.88    2.57
   2  -7   0   12.63    2.61
   2  -7   0   11.83    2.45
   2  -7   0   15.21    2.70
   2  -7   0   10.46    2.38
   2  -7   0   15.14    2.42
   2  -7   1  549.26   18.78
   2  -7   1  529.24   18.73
   2  -7   1  532.88   17.54
   2  -7   1  516.07   17.85
   2  -7   1  534.13   17.90
   2  -7   1  518.99   17.94
   2  -7   1  527.93   18.36
   2  -7   2   24.79    3.18
   2  -7   2   20.03    2.91
   2  -7   2   20.94    2.82
   2  -7   2   22.86    3.02
   2  -7   2   23.04    3.36
   2  -7   2   29.01    3.45
   2  -7   3  214.76   10.73
   2  -7   3  192.93    8.85
   2  -7   3  216.47   10.65
   2  -7   4   74.32    5.80
   2  -7   4   78.92    6.02
   2  -7   5  251.49   10.79
  -2   7  -5  246.71   10.67
   2  -7   6  186.84    8.02
  -2   7  -6  187.73    8.05
   2  -7   7  104.37    4.53
  -2   6  11    0.61    0.48
   2  -6 -10   39.26    3.84
   2  -6 -10   42.10    3.43
   2  -6  -9  321.70   12.55
   2  -6  -9  293.21   12.99
   2  -6  -8  147.53    8.50
   2  -6  -8  125.66    8.45
   2  -6  -7  185.93   10.37
   2  -6  -7  179.61   10.01
   2  -6  -7  181.26    8.88
  -2   6   7  165.73    9.42
   2  -6  -6  795.72   23.60
   2  -6  -6  769.98   22.56
   2  -6  -6  793.37   22.77
   2  -6  -6  776.23   24.83
   2  -6  -6  803.78   25.51
   2  -6  -5   27.96    3.54
   2  -6  -5   26.41    3.16
   2  -6  -5   29.94    3.38
   2  -6  -5   25.34    3.13
   2  -6  -5   27.72    3.29
   2  -6  -5   28.16    3.29
   2  -6  -5   34.02    4.03
   2  -6  -4  118.02    6.88
   2  -6  -4  111.64    6.87
   2  -6  -4  115.89    6.69
   2  -6  -4  108.37    6.76
   2  -6  -4  105.53    6.78
   2  -6  -4  124.80    7.25
   2  -6  -4  116.52    7.35
   2  -6  -3  343.45   12.71
   2  -6  -3  331.32   13.63
   2  -6  -3  375.95   14.11
   2  -6  -3  350.39   13.24
   2  -6  -3  374.56   14.39
   2  -6  -3  347.03   13.92
   2  -6  -3  352.46   13.91
   2  -6  -2   21.34    3.08
   2  -6  -2   11.90    2.47
   2  -6  -2   16.98    2.51
   2  -6  -2   15.39    2.30
   2  -6  -2   15.72    2.72
   2  -6  -1   68.41    5.32
   2  -6  -1   63.94    4.73
   2  -6  -1   54.96    5.27
   2  -6   0  215.40    9.71
   2  -6   0  242.71   10.64
   2  -6   0  234.70   10.55
   2  -6   0  229.87   10.71
   2  -6   0  219.18    9.60
   2  -6   0  215.15   10.14
   2  -6   0  216.51    8.36
   2  -6   0  212.47   10.20
   2  -6   1  385.47   14.10
   2  -6   1  412.49   14.69
   2  -6   1  430.40   15.14
   2  -6   1  392.45   15.16
   2  -6   1  399.24   14.60
   2  -6   1  409.13   14.63
   2  -6   1  406.00   14.89
   2  -6   2   58.29    4.67
   2  -6   2   63.75    5.16
   2  -6   2   61.13    4.80
   2  -6   2   72.22    5.19
   2  -6   2   52.45    4.41
   2  -6   2   65.61    5.53
   2  -6   2   55.12    4.71
   2  -6   3  415.93   16.07
   2  -6   3  444.55   14.74
   2  -6   3  399.61   15.35
   2  -6   3  425.88   14.87
   2  -6   3  415.87   14.93
   2  -6   4   60.10    4.79
   2  -6   4   74.84    6.01
   2  -6   4   64.59    5.32
   2  -6   5    2.38    1.08
   2  -6   5    1.92    0.95
  -2   6  -6   57.55    4.91
   2  -6   7   96.59    5.70
  -2   6  -7   84.13    5.31
   2  -6   8   13.43    1.65
  -2   5  11   68.53    4.40
  -2   5  11   68.61    3.74
   2  -5 -11   63.46    4.25
   2  -5 -10   15.67    2.08
   2  -5  -9   22.05    2.94
   2  -5  -8  149.51    8.47
   2  -5  -8  144.62    8.77
   2  -5  -8  146.66    9.16
  -2   5   8  134.75    8.19
   2  -5  -7  683.46   22.54
   2  -5  -7  657.00   20.53
  -2   5   7  678.33   22.20
   2  -5  -7  704.95   23.16
   2  -5  -6    0.82    0.92
   2  -5  -6    1.56    0.94
   2  -5  -5   51.32    4.09
   2  -5  -5   57.35    4.25
   2  -5  -5   49.44    4.05
   2  -5  -5   59.79    4.30
   2  -5  -5   60.11    4.37
   2  -5  -5   54.71    4.32
   2  -5  -5   58.99    4.90
   2  -5  -4  557.72   17.22
   2  -5  -4  531.90   17.23
   2  -5  -4  593.38   18.65
   2  -5  -4  566.67   17.83
   2  -5  -4  564.74   17.47
   2  -5  -4  539.86   17.40
   2  -5  -4  591.36   17.95
   2  -5  -4  567.51   17.93
   2  -5  -3  165.19    7.56
   2  -5  -3  165.31    7.57
   2  -5  -3  173.54    8.23
   2  -5  -3  164.54    7.94
   2  -5  -3  157.47    7.91
   2  -5  -3  168.75    7.94
   2  -5  -3  160.75    8.11
   2  -5  -3  165.72    8.14
   2  -5  -2  208.28    9.73
   2  -5  -2  205.10    9.26
   2  -5  -2  219.56    9.38
   2  -5  -1   42.86    3.90
   2  -5  -1   43.44    4.17
   2  -5   0 1231.34   31.95
   2  -5   0 1176.10   29.07
   2  -5   0 1236.57   32.52
   2  -5   1  201.10    8.95
   2  -5   1  209.29    8.03
   2  -5   1  211.77    7.68
   2  -5   1  215.38    9.20
   2  -5   1  234.54    9.31
   2  -5   1  203.41    8.91
   2  -5   1  200.85    8.73
   2  -5   1  220.09    9.46
   2  -5   1  217.23    9.70
   2  -5   2  145.30    7.48
   2  -5   2  123.06    6.52
   2  -5   2  138.84    6.81
   2  -5   2  118.35    6.70
   2  -5   2  119.72    5.68
   2  -5   2  142.13    6.20
   2  -5   2  128.21    6.82
   2  -5   2  126.82    6.69
   2  -5   3  747.17   21.32
   2  -5   3  728.06   20.95
   2  -5   3  742.07   20.05
   2  -5   3  711.77   20.91
   2  -5   3  726.20   21.93
   2  -5   4    3.84    1.58
   2  -5   4    1.07    0.80
   2  -5   5    0.79    1.19
   2  -5   5    0.73    0.73
  -2   5  -6  260.78   11.96
   2  -5   6  242.53   10.68
  -2   5  -7   75.16    5.73
  -2   5  -8   68.36    4.76
   2  -5   9   19.23    2.02
  -2   4  11  107.93    5.83
  -2   4  11  101.77    4.70
   2  -4 -10    1.35    0.95
   2  -4  -9   19.15    3.12
   2  -4  -9   23.87    3.01
   2  -4  -8    9.93    2.10
   2  -4  -8   12.79    2.55
  -2   4   8   12.90    2.49
   2  -4  -8    8.63    2.21
  -2   4   7 1564.16   40.58
   2  -4  -7 1486.36   40.69
   2  -4  -7 1504.00   40.01
   2  -4  -7 1496.06   41.37
   2  -4  -6  777.65   22.69
   2  -4  -6  800.82   24.92
   2  -4  -6  858.43   24.71
   2  -4  -5   37.26    3.66
   2  -4  -5   35.46    3.05
   2  -4  -5   42.32    3.21
   2  -4  -5   41.63    3.46
   2  -4  -5   36.94    3.72
   2  -4  -4   15.11    1.99
   2  -4  -4   15.81    2.20
   2  -4  -4   20.12    2.47
   2  -4  -4   17.84    2.13
   2  -4  -4   13.10    1.90
   2  -4  -3  427.01   13.02
   2  -4  -3  441.66   13.51
   2  -4  -3  426.47   13.65
   2  -4  -3  412.03   13.36
   2  -4  -2   62.15    3.92
   2  -4  -2   66.51    4.48
   2  -4  -2   68.72    4.33
   2  -4  -2   70.44    4.07
   2  -4  -2   75.21    4.61
   2  -4  -1    2.03    0.90
   2  -4  -1    1.88    0.91
   2  -4   0    4.96    0.85
   2  -4   0    3.84    1.28
   2  -4   1   15.78    2.04
   2  -4   1   12.57    1.83
   2  -4   1   14.89    2.10
   2  -4   1   14.58    1.50
   2  -4   2   46.59    3.76
   2  -4   2   48.41    3.54
   2  -4   2   46.34    2.94
   2  -4   2   53.27    3.84
   2  -4   3 1016.34   26.82
   2  -4   3 1050.56   26.33
   2  -4   3 1089.19   27.24
   2  -4   3 1063.38   27.31
   2  -4   4   22.26    2.91
   2  -4   4   20.75    2.17
   2  -4   4   20.34    2.67
   2  -4   4   21.22    2.89
   2  -4   5   36.04    3.94
   2  -4   5   37.54    3.94
   2  -4   5   35.54    2.87
   2  -4   5   37.98    4.02
  -2   4  -6   32.93    4.02
   2  -4   6   35.43    3.78
   2  -4   6   28.70    3.57
   2  -4   7    1.31    0.99
  -2   4  -7    0.83    1.31
  -2   4  -8   43.08    4.33
  -2   4  -9  211.93    8.95
  -2   3  11   30.20    3.06
   2  -3 -10    1.03    0.84
  -2   3  10   -0.37    0.82
   2  -3  -9   25.63    3.59
   2  -3  -8   18.14    2.71
  -2   3   8   20.42    3.01
   2  -3  -8   27.53    3.74
   2  -3  -8   21.21    3.44
   2  -3  -7  356.37   13.61
   2  -3  -7  351.86   14.31
   2  -3  -7  349.90   14.83
  -2   3   7  364.23   14.08
   2  -3  -6  282.18   11.68
  -2   3   6  271.69   11.42
   2  -3  -6  259.99   11.74
   2  -3  -5  138.15    7.05
   2  -3  -5  137.37    5.64
   2  -3  -5  134.73    7.26
   2  -3  -4   67.37    4.36
   2  -3  -4   75.65    4.05
   2  -3  -4   69.47    4.55
   2  -3  -3    5.11    1.15
   2  -3  -3    3.73    1.05
   2  -3  -2 1987.16   46.85
   2  -3  -2 2083.96   46.64
   2  -3  -1 1601.85   37.75
   2  -3   0  303.62    8.05
   2  -3   1   33.79    2.65
   2  -3   1   32.18    1.83
   2  -3   2  312.08   10.35
   2  -3   2  318.49   10.14
   2  -3   3  292.55    9.65
   2  -3   4    6.09    1.13
   2  -3   4    4.70    1.28
   2  -3   5   70.37    5.10
   2  -3   5   63.80    4.77
   2  -3   6  348.70   13.41
   2  -3   6  364.07   13.77
  -2   3  -6  371.43   14.42
   2  -3   7   60.98    5.11
   2  -3   7   69.16    5.31
  -2   3  -7   56.77    5.27
   2  -3   8   23.87    2.96
   2  -3   8   25.73    3.25
  -2   3  -8   25.19    3.47
  -2   3  -9  150.15    8.11
  -2   3 -10   14.53    2.01
  -2   3 -10   17.68    2.21
  -2   2  11   55.04    4.03
  -2   2  10   54.40    4.79
   2  -2 -10   49.09    4.47
   2  -2  -9    4.99    1.82
   2  -2  -8   10.36    2.34
   2  -2  -8   11.67    2.68
  -2   2   8   12.62    2.33
  -2   2   7   23.23    3.10
   2  -2  -7   22.52    3.40
   2  -2  -7   22.72    3.23
   2  -2  -7   25.63    3.04
  -2   2   6  127.46    7.17
   2  -2  -6  124.22    7.24
   2  -2  -6  125.14    6.77
   2  -2  -5  155.91    7.53
   2  -2  -5  153.37    6.53
   2  -2  -4  187.33    7.17
   2  -2  -4  194.33    6.62
   2  -2  -3   99.36    4.38
   2  -2  -3   91.66    4.70
   2  -2  -2   20.64    1.87
   2  -2  -2   22.92    1.83
   2  -2  -2   25.95    1.75
   2  -2  -2   24.43    2.02
   2  -2  -2   23.45    1.91
   2  -2  -1  194.34    6.29
   2  -2  -1  176.61    6.46
   2  -2  -1  179.18    5.79
   2  -2   0 1046.43   24.35
   2  -2   0 1085.26   24.90
   2  -2   0 1004.63   25.20
   2  -2   1  332.47    9.22
   2  -2   1  307.36    7.51
   2  -2   1  317.33    8.70
   2  -2   1  327.21    9.66
   2  -2   2  174.07    5.92
   2  -2   2  175.93    6.40
   2  -2   2  171.01    5.46
   2  -2   3  149.60    5.67
   2  -2   4  347.06   11.50
   2  -2   4  344.01   10.03
   2  -2   5    0.27    0.61
  -2   2  -6  193.11    9.27
   2  -2   6  188.00    8.73
   2  -2   6  195.90    8.99
  -2   2  -7  268.61   11.77
   2  -2   7  240.66   10.70
   2  -2   7  243.72   10.61
  -2   2  -8   80.37    6.34
   2  -2   8   85.23    5.93
   2  -2   8   77.91    5.59
  -2   2  -9   57.91    5.16
   2  -2   9   58.95    4.66
  -2   2 -10   28.36    3.29
  -2   2 -10   20.58    2.81
  -2   1  11  116.31    5.75
   2  -1 -10   42.42    3.98
  -2   1  10   45.97    4.28
   2  -1  -9   59.38    5.31
  -2   1   9   63.90    5.55
  -2   1   8   16.30    2.70
   2  -1  -8   17.63    2.97
   2  -1  -7  391.30   15.26
  -2   1   7  393.52   14.68
   2  -1  -6  737.20   21.92
  -2   1   6  701.70   21.39
   2  -1  -6  687.57   20.23
   2  -1  -5   79.83    5.07
   2  -1  -5   82.08    5.30
   2  -1  -5   85.45    4.60
  -2   1   4  247.41    9.70
   2  -1  -4  259.15    8.99
   2  -1  -4  260.10    9.49
   2  -1  -3   45.24    2.38
   2  -1  -3   41.23    2.11
   2  -1  -3   45.41    2.94
   2  -1  -2    1.94    0.62
   2  -1  -2    1.39    0.57
   2  -1  -2    1.18    0.46
   2  -1  -2    0.90    0.42
   2  -1  -1  746.55   18.76
   2  -1  -1  769.97   18.45
   2  -1  -1  799.57   19.06
   2  -1  -1  768.44   18.22
   2  -1  -1  793.61   17.95
   2  -1   0 2048.85   45.04
   2  -1   0 1951.14   44.60
   2  -1   0 2039.45   43.49
   2  -1   1  282.08    8.34
   2  -1   1  270.12    7.70
   2  -1   2 1801.16   39.98
   2  -1   2 1716.27   39.52
   2  -1   2 1772.26   39.12
   2  -1   3   15.42    1.36
   2  -1   3   13.93    1.44
   2  -1   3   13.96    1.19
   2  -1   4  478.86   11.73
  -2   1  -5    6.20    1.31
   2  -1   5    4.06    0.90
   2  -1   6   39.39    3.03
  -2   1  -6   43.03    3.88
   2  -1   6   42.36    3.58
   2  -1   7   12.11    2.07
  -2   1  -7    8.70    2.00
   2  -1   8  155.88    8.36
   2  -1   8  155.27    8.20
   2  -1   9  176.93    8.73
   2  -1   9  190.01    8.94
  -2   1  -9  176.16    9.67
  -2   1 -10   61.83    5.16
   2  -1  10   64.51    4.46
  -2   1 -10   58.95    5.14
  -2   1 -11  139.66    6.87
  -2   1 -11  136.45    6.74
  -2   0  11   11.98    1.60
  -2   0  10   -0.31    0.83
   2   0 -10    0.28    0.64
   2   0  -9   91.24    6.44
  -2   0   9   89.30    6.58
  -2   0   8   96.36    6.67
   2   0  -8  107.69    7.33
  -2   0   8  106.17    7.45
   2   0  -7  268.14   12.16
  -2   0   7  286.32   11.95
  -2   0   7  264.79   12.25
  -2   0   6   70.84    5.18
   2   0  -6   66.61    5.24
   2   0  -5   12.40    1.75
   2   0  -5    9.39    1.79
   2   0  -5    9.57    1.82
   2   0  -4   45.90    3.27
   2   0  -4   50.56    2.03
  -2   0   4   52.40    3.73
   2   0  -4   55.39    3.81
   2   0  -4   55.33    3.83
   2   0  -3  440.72   11.29
   2   0  -3  435.38   11.04
  -2   0   3  439.25   13.10
   2   0  -3  446.93   13.05
  -2   0   2  332.91    9.86
   2   0  -2  320.83    8.79
   2   0  -1   55.28    2.63
  -2   0   1   52.28    2.73
   2   0   0 2439.58   53.69
   2   0   1 2633.40   57.59
   2   0   2 8544.14  179.21
   2   0   2 8324.60  179.01
  -2   0  -2 8409.75  177.25
   2   0   3  342.60    9.10
   2   0   4 1868.41   41.43
   2   0   4 1870.00   41.16
   2   0   5   12.72    1.06
   2   0   5   15.12    1.36
  -2   0  -6   48.38    3.95
   2   0   7    5.96    1.46
  -2   0  -7    4.78    1.53
   2   0   7    5.26    1.36
   2   0   8   83.58    5.73
  -2   0  -8   76.92    6.04
  -2   0  -9  389.15   15.64
   2   0   9  374.93   14.25
  -2   0 -10   87.99    6.50
   2   0  10   86.29    5.60
   2   0  10   85.84    5.41
  -2   0 -10   79.19    6.13
  -2   0 -11  331.40   12.58
  -2   0 -11  355.74   13.02
  -2  -1  11    0.12    0.33
  -2  -1  10    5.30    1.44
   2   1 -10    7.89    1.51
  -2  -1   9  179.47    9.24
   2   1  -9  168.65    8.75
   2   1  -8  100.91    7.06
  -2  -1   8   91.70    6.82
   2   1  -7    8.78    2.14
  -2  -1   7   10.39    2.42
  -2  -1   7    9.07    2.08
   2   1  -7    7.11    1.97
   2   1  -6  533.33   18.18
  -2  -1   6  552.30   17.91
   2   1  -6  515.66   16.04
  -2  -1   6  526.20   18.31
   2   1  -5    0.24    0.72
  -2  -1   5   -0.32    0.65
   2   1  -5    0.30    0.91
  -2  -1   4  182.18    7.74
   2   1  -4  179.42    7.45
   2   1  -4  179.88    7.76
  -2  -1   3    0.97    0.78
   2   1  -3    2.83    0.60
  -2  -1   2   31.85    2.43
   2   1  -2   31.24    2.05
  -2  -1   1  970.76   22.69
   2   1  -1  922.91   22.50
  -2  -1   0  732.39   17.36
   2   1   0  734.52   18.01
  -2  -1  -1 3381.17   71.93
   2   1   1 3400.46   73.64
  -2  -1  -1 3345.69   72.18
   2   1   2 9999.00  212.76
   2   1   3   33.44    2.14
  -2  -1  -3   36.44    1.83
   2   1   4  498.18   12.82
   2   1   5   24.91    1.57
  -2  -1  -6  286.38   10.74
  -2  -1  -7   60.81    5.00
   2   1   7   72.57    4.70
   2   1   8   47.78    4.00
  -2  -1  -8   50.83    4.88
   2   1   9   98.31    6.43
  -2  -1  -9   98.94    7.15
  -2  -1  -9  107.86    7.39
   2   1  10  185.78    8.75
  -2  -1 -10  201.98   10.36
  -2  -1 -10  198.86   10.39
   2   1  10  200.06    9.31
  -2  -1 -11   83.78    5.85
   2   1  11   81.08    4.58
  -2  -1 -11   78.53    5.68
  -2  -1 -12  178.76    7.40
  -2  -1 -12  177.43    7.58
  -2  -2  10  119.01    5.61
   2   2  -9  151.10    7.65
  -2  -2   9  151.80    7.97
  -2  -2   8   14.15    2.68
   2   2  -8   11.02    2.24
  -2  -2   7   27.07    3.59
   2   2  -7   32.98    4.02
  -2  -2   7   28.36    3.89
   2   2  -7   28.06    3.76
  -2  -2   6  671.98   21.80
   2   2  -6  699.52   20.35
  -2  -2   6  712.24   22.95
   2   2  -6  718.99   22.74
   2   2  -6  677.63   22.31
   2   2  -5  256.46   10.14
   2   2  -5  262.60   11.14
  -2  -2   5  240.56   11.08
   2   2  -5  272.77   11.51
   2   2  -4    7.88    1.54
   2   2  -4    8.42    1.69
  -2  -2   4    8.12    1.76
  -2  -2   3  454.40   13.80
   2   2  -3  459.65   13.93
   2   2  -3  427.19   11.79
   2   2  -2   77.13    3.66
  -2  -2   2   71.06    4.00
   2   2  -1  652.83   16.69
  -2  -2   1  645.30   16.66
  -2  -2   0  605.81   15.30
   2   2   0  649.36   16.30
  -2  -2  -1   22.66    1.37
   2   2   1   23.20    1.98
  -2  -2  -2  745.04   17.89
   2   2   3  108.50    4.45
  -2  -2  -3   95.41    3.73
   2   2   4  399.11   11.24
  -2  -2  -4  404.22   11.15
   2   2   5    1.01    0.52
  -2  -2  -5    2.03    0.72
   2   2   6   52.35    2.63
  -2  -2  -6   60.93    4.32
   2   2   6   51.23    3.50
  -2  -2  -6   59.04    3.89
  -2  -2  -7  559.53   18.19
   2   2   7  553.55   16.12
  -2  -2  -7  558.91   17.43
   2   2   8  282.83   10.65
  -2  -2  -8  290.14   12.49
  -2  -2  -8  276.77   11.74
  -2  -2  -9   61.17    5.67
  -2  -2  -9   77.98    5.96
  -2  -2 -10  368.01   15.02
  -2  -2 -10  358.00   14.93
   2   2  10  356.25   13.63
  -2  -2 -11  159.91    8.67
   2   2  11  155.12    7.00
  -2  -2 -11  169.27    8.87
  -2  -2 -12    1.76    0.79
  -2  -2 -12    0.26    0.58
  -2  -3   9   12.67    1.99
   2   3  -9   12.64    1.84
  -2  -3   8    0.37    1.05
   2   3  -8    0.34    0.77
  -2  -3   7  822.59   26.00
   2   3  -7  834.39   25.67
   2   3  -6    4.32    1.36
   2   3  -6    6.64    1.95
  -2  -3   6    6.21    2.09
   2   3  -6    7.61    1.99
   2   3  -5  878.99   25.35
   2   3  -5  924.10   26.91
  -2  -3   5  887.08   27.25
   2   3  -5  916.32   27.16
   2   3  -4  383.14   13.51
  -2  -3   4  375.44   13.68
  -2  -3   4  363.98   14.15
   2   3  -3    2.96    1.08
  -2  -3   3    3.19    1.03
  -2  -3   2   18.93    2.17
   2   3  -2   24.45    2.14
  -2  -3   1  294.90    9.57
   2   3  -1  292.50    9.49
  -2  -3   0  373.78   10.70
  -2  -3  -1 1324.53   30.35
  -2  -3  -2  168.68    6.10
  -2  -3  -3   23.70    2.03
   2   3   4 2589.19   58.97
  -2  -3  -4 2633.56   58.61
   2   3   5  633.29   16.91
  -2  -3  -5  629.96   18.21
   2   3   5  623.59   17.37
  -2  -3  -5  650.16   17.47
  -2  -3  -6   25.59    2.83
   2   3   6   32.10    2.43
  -2  -3  -6   30.52    3.25
   2   3   6   27.26    2.70
  -2  -3  -6   29.22    2.85
  -2  -3  -7  465.54   15.92
  -2  -3  -7  448.66   16.14
  -2  -3  -7  457.73   15.15
   2   3   7  455.12   14.53
  -2  -3  -8  350.15   14.05
  -2  -3  -8  357.32   14.36
   2   3   8  337.24   11.98
  -2  -3  -8  336.67   13.22
  -2  -3  -9  144.87    8.83
   2   3   9  148.05    6.98
  -2  -3  -9  155.65    8.72
  -2  -3 -10  417.05   16.48
  -2  -3 -11  148.91    8.40
  -2  -3 -11  142.34    8.26
  -2  -3 -12   50.70    4.14
  -2  -3 -12   49.03    3.97
  -2  -4   9    8.23    1.29
  -2  -4   8   24.53    2.90
   2   4  -8   23.43    2.73
  -2  -4   7  230.43   10.76
   2   4  -7  207.97   10.04
   2   4  -6  105.00    6.05
  -2  -4   6  104.02    7.44
   2   4  -6  114.79    7.44
   2   4  -6   94.14    6.91
  -2  -4   5   62.96    5.54
   2   4  -5   77.03    6.09
  -2  -4   5   71.43    6.14
   2   4  -5   71.33    5.36
   2   4  -5   74.86    6.06
  -2  -4   4  209.12   10.08
  -2  -4   4  200.99   10.40
   2   4  -4  204.28    9.60
  -2  -4   3  331.79   12.83
  -2  -4   3  337.06   13.45
   2   4  -2  187.67    7.56
  -2  -4   2  201.01    8.64
  -2  -4   2  197.15    6.78
  -2  -4   1   38.18    3.13
   2   4  -1   31.64    2.64
  -2  -4   0  804.77   20.79
   2   4   0  772.43   20.45
  -2  -4  -1  233.84    7.77
   2   4   1  218.84    7.92
  -2  -4  -1  220.70    8.21
   2   4   2  871.31   22.13
  -2  -4  -2  857.45   22.35
  -2  -4  -3 1902.89   43.69
   2   4   3 1826.86   43.30
  -2  -4  -4 1643.98   39.58
  -2  -4  -4 1674.00   39.80
  -2  -4  -5  418.01   13.64
  -2  -4  -5  407.92   13.74
   2   4   5  432.85   13.37
  -2  -4  -5  431.70   13.41
  -2  -4  -6    3.69    1.17
   2   4   6    3.83    1.09
  -2  -4  -6    2.40    1.00
  -2  -4  -6    2.73    0.71
   2   4   6    2.00    0.87
  -2  -4  -6    3.41    1.11
  -2  -4  -7  538.13   17.90
  -2  -4  -7  555.59   18.34
   2   4   7  517.71   16.81
  -2  -4  -7  547.89   17.43
  -2  -4  -8  146.77    8.48
  -2  -4  -8  137.38    8.23
   2   4   8  125.31    6.93
  -2  -4  -8  140.78    7.85
   2   4   9   63.40    4.62
  -2  -4  -9   51.42    4.89
  -2  -4  -9   54.96    5.39
  -2  -4 -10   12.62    2.65
   2   4  10   12.39    1.97
  -2  -4 -11   29.62    3.70
  -2  -4 -11   36.88    4.07
  -2  -4 -12   20.97    2.58
  -2  -4 -12   17.62    2.55
  -2  -5   8   51.66    3.51
   2   5  -7  322.71   11.95
  -2  -5   7  323.87   12.40
   2   5  -6   33.41    3.85
  -2  -5   6   33.10    3.98
  -2  -5   5  931.78   28.19
   2   5  -5  931.95   26.59
   2   5  -5  921.52   27.98
  -2  -5   5  926.38   28.81
   2   5  -5  935.22   28.27
  -2  -5   4  112.03    7.46
  -2  -5   4  113.65    7.90
   2   5  -4  114.68    7.23
  -2  -5   3   61.33    5.20
  -2  -5   3   50.38    5.03
   2   5  -2   13.63    2.06
  -2  -5   2   11.62    2.19
  -2  -5   2   15.25    2.66
  -2  -5   2   19.79    1.99
  -2  -5   1   60.80    4.57
  -2  -5   1   64.81    3.71
  -2  -5   1   64.39    4.99
   2   5  -1   59.81    3.94
  -2  -5   0  233.50    9.19
   2   5   0  230.99    8.65
   2   5   1  227.57    8.65
  -2  -5  -1  237.41    9.44
  -2  -5  -2    1.43    0.71
   2   5   2    0.64    0.60
   2   5   3  478.65   14.29
  -2  -5  -3  455.59   14.28
  -2  -5  -3  456.47   14.58
  -2  -5  -4   11.71    1.72
  -2  -5  -4   12.14    1.95
   2   5   4    9.72    1.67
  -2  -5  -4    9.88    1.76
  -2  -5  -5    7.54    1.66
  -2  -5  -5    6.69    1.25
  -2  -5  -6 1026.57   28.56
  -2  -5  -6 1050.16   25.71
   2   5   6 1028.97   27.88
  -2  -5  -6 1003.48   28.03
   2   5   7  103.82    5.78
  -2  -5  -7   96.78    6.28
  -2  -5  -7  115.07    7.22
  -2  -5  -7  107.37    4.89
  -2  -5  -7  106.58    6.83
   2   5   7  104.19    6.34
  -2  -5  -8    5.54    1.76
   2   5   8    5.04    1.62
  -2  -5  -8    4.60    1.73
  -2  -5  -8    4.91    1.51
  -2  -5  -9  524.65   19.16
  -2  -5  -9  547.87   19.58
   2   5   9  537.25   17.53
  -2  -5  -9  484.35   18.03
  -2  -5 -10 1887.48   49.36
   2   5  10 1877.55   46.28
  -2  -5 -11  349.73   13.89
  -2  -5 -12   15.30    2.21
  -2  -6   7  121.03    5.78
   2   6  -6   24.48    2.91
  -2  -6   6   28.11    3.29
   2   6  -5  106.85    6.89
  -2  -6   5  101.20    7.05
   2   6  -5  110.32    6.28
  -2  -6   4  258.31   12.35
   2   6  -4  242.16   11.05
  -2  -6   3   74.96    6.18
  -2  -6   3   69.48    6.15
  -2  -6   2   11.64    1.96
  -2  -6   2   14.70    2.80
  -2  -6   2   10.89    2.30
  -2  -6   1    8.91    2.04
  -2  -6   1   11.53    1.71
  -2  -6   1    8.64    1.95
  -2  -6   0  345.74   11.34
  -2  -6   0  336.67   13.45
   2   6   0  330.83   11.54
  -2  -6   0  328.08   13.10
  -2  -6  -1  312.04   12.51
  -2  -6  -1  319.49   10.98
   2   6   1  327.40   11.44
  -2  -6  -1  330.04   12.65
  -2  -6  -2    1.80    0.85
  -2  -6  -2    2.22    1.10
   2   6   2    2.27    0.98
  -2  -6  -2    1.79    0.84
  -2  -6  -3  328.15   11.87
  -2  -6  -3  325.19   12.35
   2   6   3  321.64   11.61
  -2  -6  -4  608.19   19.71
  -2  -6  -4  644.54   19.59
  -2  -6  -4  671.57   18.45
   2   6   4  646.02   19.21
  -2  -6  -4  634.97   18.91
   2   6   5   67.92    4.92
  -2  -6  -5   64.83    5.06
  -2  -6  -5   80.93    4.62
  -2  -6  -5   79.67    5.17
  -2  -6  -6  175.34    7.37
  -2  -6  -6  173.64    8.88
   2   6   6  170.94    8.48
  -2  -6  -6  171.52    8.28
   2   6   7  431.31   15.03
  -2  -6  -7  430.03   16.33
  -2  -6  -7  448.79   13.61
  -2  -6  -7  438.41   15.44
  -2  -6  -8   32.89    4.08
   2   6   8   29.50    3.54
   2   6   9   47.28    4.43
  -2  -6  -9   46.86    4.89
  -2  -6  -9   43.95    4.57
  -2  -6 -10   82.60    6.41
   2   6  10   89.83    5.87
  -2  -6 -11    2.65    1.02
   2   6  11    2.19    0.97
  -2  -6 -12   61.63    4.29
  -2  -7   6  486.24   14.39
   2   7  -5   32.51    2.77
  -2  -7   5   28.62    3.27
   2   7  -5   32.00    3.19
   2   7  -4   25.96    3.31
  -2  -7   4   29.32    3.65
   2   7  -4   19.18    2.62
   2   7  -3  216.30   10.49
  -2  -7   3  230.49   11.47
  -2  -7   2  101.96    6.05
  -2  -7   2  104.47    7.67
  -2  -7   1   98.63    6.09
   2   7  -1   91.10    6.19
  -2  -7   1   93.80    7.12
  -2  -7   1   97.46    5.56
  -2  -7   1   92.73    5.46
  -2  -7   1   81.78    6.55
  -2  -7   0  293.78   10.84
  -2  -7   0  290.92   13.07
  -2  -7   0  276.34   12.69
  -2  -7  -1   48.36    4.82
  -2  -7  -1   61.18    4.37
  -2  -7  -1   66.75    5.48
   2   7   1   51.64    4.11
  -2  -7  -2    1.93    1.23
   2   7   2    3.70    1.21
  -2  -7  -3  833.57   25.53
  -2  -7  -3  858.52   24.76
  -2  -7  -3  864.67   23.92
   2   7   3  853.90   24.19
   2   7   4   79.35    5.61
  -2  -7  -4  112.32    6.21
  -2  -7  -4   87.94    6.35
  -2  -7  -4  103.15    6.41
  -2  -7  -5   17.12    2.56
  -2  -7  -5   20.43    2.55
   2   7   5   20.20    2.83
  -2  -7  -5   16.92    2.71
  -2  -7  -6  612.88   20.02
  -2  -7  -6  551.71   17.46
   2   7   6  592.01   19.36
  -2  -7  -6  580.54   18.72
  -2  -7  -7  263.39   12.30
  -2  -7  -7  285.09   10.56
  -2  -7  -7  274.18   10.34
   2   7   7  262.72   11.48
   2   7   7  256.39   11.72
  -2  -7  -7  264.74   11.31
  -2  -7  -8    1.82    0.97
  -2  -7  -8    4.46    1.61
  -2  -7  -9  362.49   15.07
   2   7   9  370.82   14.39
  -2  -7  -9  362.49   13.90
  -2  -7 -10    1.91    0.96
  -2  -7 -10    0.79    0.88
   2   7  10    1.93    1.02
   2   7  11   53.28    3.88
  -2  -7 -12   91.74    4.93
   2   8  -4  165.31    7.01
   2   8  -4  178.59    7.69
  -2  -8   4  171.07    7.96
  -2  -8   3  142.76    8.01
   2   8  -3  134.29    7.15
  -2  -8   2  154.77    9.01
  -2  -8   1    1.22    0.81
  -2  -8   1    1.82    1.21
  -2  -8   1    1.80    0.93
   2   8   0  347.73   14.00
  -2  -8   0  361.22   13.47
  -2  -8   0  355.47   12.77
  -2  -8   0  337.51   12.61
  -2  -8  -1   95.02    5.97
  -2  -8  -1   87.47    5.79
  -2  -8  -2  200.76   10.55
  -2  -8  -2  213.93    9.54
   2   8   2  207.94    9.07
   2   8   3   47.98    4.22
  -2  -8  -3   44.30    4.21
  -2  -8  -3   52.93    5.13
  -2  -8  -4  146.57    8.10
  -2  -8  -4  135.51    8.37
   2   8   4  127.93    7.31
  -2  -8  -5    0.39    0.87
  -2  -8  -5    0.97    0.86
   2   8   5    1.76    1.17
  -2  -8  -6 1505.21   39.48
  -2  -8  -6 1441.00   37.46
  -2  -8  -6 1419.10   37.24
   2   8   6 1453.76   38.62
  -2  -8  -7   48.29    4.84
   2   8   7   38.74    4.24
  -2  -8  -7   43.91    3.94
  -2  -8  -7   45.51    3.95
   2   8   7   39.71    4.26
  -2  -8  -7   44.45    4.21
  -2  -8  -8  130.19    8.18
   2   8   8  125.81    7.71
  -2  -8  -8  130.73    7.32
  -2  -8  -9   18.36    2.56
  -2  -8  -9   21.08    3.19
  -2  -8 -10    1.36    1.02
   2   8  10    0.29    0.93
   2   8  11    7.71    1.36
   2   9  -3   50.14    3.30
   2   9  -2    5.55    1.45
  -2  -9   1  151.11    6.85
  -2  -9   0   35.53    3.50
  -2  -9   0   38.05    3.40
  -2  -9  -1   56.65    4.66
  -2  -9  -1   51.34    4.27
  -2  -9  -2  106.58    6.52
  -2  -9  -3  417.13   15.02
   2   9   3  397.41   13.60
   2   9   4   23.25    2.89
   2   9   5  198.28    9.30
  -2  -9  -5  209.45    9.83
  -2  -9  -6   38.87    4.12
  -2  -9  -6   33.18    3.54
   2   9   6   37.94    3.85
  -2  -9  -7   -0.38    0.75
   2   9   7    0.34    0.77
  -2  -9  -7    1.73    1.15
  -2  -9  -8  279.71   11.88
  -2  -9  -8  285.73   10.42
   2   9   8  272.39   11.47
  -2  -9  -8  296.30   10.57
   2   9   9  244.20   10.18
  -2  -9  -9  247.84   10.54
  -2  -9 -10   36.28    3.36
   2  10  -1  136.33    6.16
  -2 -10   0   71.99    4.06
   2  10   0   67.56    4.66
  -2 -10  -1  165.97    7.37
  -2 -10  -1  170.58    7.29
  -2 -10  -1  148.09    6.87
  -2 -10  -1  165.82    7.21
  -2 -10  -2  102.37    5.98
  -2 -10  -2  102.08    5.90
  -2 -10  -3   25.25    3.01
  -2 -10  -4    6.28    1.70
  -2 -10  -5    1.54    0.97
   2  10   5    2.12    0.91
  -2 -10  -6   67.16    4.73
   2  10   6   64.59    4.40
  -2 -10  -7   54.84    4.08
  -2 -10  -7   53.67    4.00
  -2 -10  -7   47.02    3.71
   2  10   7   43.30    3.64
  -2 -10  -8   77.39    4.30
  -2 -10  -8   83.74    4.42
   2  10   8   80.33    4.89
   2  10   9   15.00    1.92
   2  11   2  155.65    6.55
  -2 -11  -2  160.42    6.11
  -2 -11  -2  154.91    6.06
  -2 -11  -3    3.84    1.03
  -2 -11  -3    3.10    0.93
  -2 -11  -3    3.42    1.03
   2  11   3    2.22    0.90
  -2 -11  -4  118.64    5.77
  -2 -11  -5   61.22    4.11
  -2 -11  -5   61.93    4.16
  -2 -11  -6  100.75    5.13
  -2 -11  -6   95.64    5.03
  -2 -11  -7  183.22    6.86
  -2 -11  -7  194.68    7.00
   3 -10  -5   44.26    3.17
   3 -10  -4   18.99    2.32
   3 -10  -3  173.05    7.81
   3 -10  -2   77.61    4.92
   3 -10  -1  219.57    8.40
   3  -9  -8    0.33    0.49
   3  -9  -7    2.87    1.02
   3  -9  -6   18.74    2.19
   3  -9  -6   20.32    2.50
   3  -9  -5   47.59    4.03
   3  -9  -5   49.74    4.10
   3  -9  -5   57.74    4.26
   3  -9  -4  452.54   15.98
   3  -9  -4  463.96   16.16
   3  -9  -3   27.87    3.55
   3  -9  -2    5.67    1.51
   3  -9  -2    4.32    1.63
   3  -9  -1    2.11    0.95
   3  -9  -1    2.26    0.98
   3  -9  -1    2.91    1.36
   3  -9  -1    2.43    1.26
   3  -9   0   62.98    4.47
   3  -9   0   64.14    4.58
   3  -9   0   60.65    4.69
   3  -9   0   73.02    5.15
   3  -9   1   24.89    2.70
   3  -9   1   30.73    2.98
   3  -9   1   28.85    2.89
   3  -9   2  291.56    9.98
   3  -9   3  148.83    5.72
   3  -8  -9    1.54    0.73
  -3   8   8   61.62    3.72
   3  -8  -8   79.70    4.85
  -3   8   7  117.61    5.68
   3  -8  -7  113.49    6.66
   3  -8  -6   63.53    4.49
   3  -8  -6   54.29    4.79
   3  -8  -5   11.54    2.33
   3  -8  -5   14.59    2.50
   3  -8  -5   13.16    2.34
   3  -8  -4    1.86    1.18
   3  -8  -4    1.64    1.37
   3  -8  -4    2.84    1.46
   3  -8  -3  200.78    9.29
   3  -8  -3  211.73   10.09
   3  -8  -3  217.34   11.18
   3  -8  -3  204.73   10.96
   3  -8  -2   30.62    3.36
   3  -8  -2   29.30    3.72
   3  -8  -2   29.40    4.12
   3  -8  -2   25.57    3.75
   3  -8  -1  182.09    8.92
   3  -8  -1  175.16    9.27
   3  -8  -1  197.19    9.19
   3  -8  -1  180.07   10.05
   3  -8  -1  191.07   10.51
   3  -8   0   16.20    2.54
   3  -8   0   19.47    3.00
   3  -8   0   24.35    3.08
   3  -8   0   20.13    3.20
   3  -8   0   19.13    3.04
   3  -8   1  530.07   17.88
   3  -8   1  544.36   17.87
   3  -8   1  533.64   17.20
   3  -8   1  533.42   18.13
   3  -8   2  384.68   13.93
   3  -8   2  372.75   12.85
   3  -8   2  370.03   13.18
   3  -8   2  377.37   13.41
   3  -8   3  151.65    6.51
   3  -8   3  153.64    7.91
   3  -8   4    0.51    0.68
   3  -7 -10  146.90    5.21
   3  -7  -9    6.49    1.45
   3  -7  -9    6.93    1.49
  -3   7   9    7.01    1.29
   3  -7  -8   22.44    2.88
   3  -7  -8   26.13    3.22
   3  -7  -7   75.39    5.88
   3  -7  -6    2.49    1.25
   3  -7  -6    3.38    1.64
   3  -7  -6    1.51    1.05
   3  -7  -5   40.78    4.61
   3  -7  -5   45.86    4.38
   3  -7  -5   33.90    3.85
   3  -7  -5   38.38    4.28
   3  -7  -5   38.72    4.13
   3  -7  -4  536.95   19.62
   3  -7  -4  566.93   18.99
   3  -7  -4  524.57   19.01
   3  -7  -4  512.57   18.83
   3  -7  -4  544.28   19.26
   3  -7  -3    3.65    1.62
   3  -7  -3    1.98    1.25
   3  -7  -3    2.86    1.43
   3  -7  -3    0.96    1.27
   3  -7  -3    1.41    1.34
   3  -7  -2   78.58    5.54
   3  -7  -2   74.19    5.45
   3  -7  -2   72.96    6.61
   3  -7  -2   79.26    6.16
   3  -7  -2   84.28    5.96
   3  -7  -2   87.81    7.09
   3  -7  -1  905.70   25.94
   3  -7  -1  897.60   27.02
   3  -7  -1  937.54   26.60
   3  -7  -1  828.29   28.24
   3  -7  -1  874.41   28.70
   3  -7   0  788.05   23.54
   3  -7   0  743.75   24.70
   3  -7   0  771.38   23.65
   3  -7   0  776.19   25.31
   3  -7   0  771.27   25.32
   3  -7   1  341.06   13.58
   3  -7   1  340.98   14.60
   3  -7   1  332.61   14.00
   3  -7   1  341.84   13.55
   3  -7   1  343.30   13.91
   3  -7   1  348.41   14.32
   3  -7   2  303.61   12.81
   3  -7   2  304.31   12.53
   3  -7   2  327.47   12.87
   3  -7   2  326.43   13.92
   3  -7   2  308.31   12.72
   3  -7   3    0.38    0.75
   3  -7   3    0.43    0.85
   3  -7   4   29.03    3.64
   3  -7   4   26.86    2.91
   3  -7   5   17.39    1.96
   3  -7   5   24.48    3.03
   3  -7   6   18.17    2.20
   3  -7   7   59.69    3.04
  -3   6  10   49.42    3.21
  -3   6  10   52.60    3.27
   3  -6 -10   48.68    2.96
   3  -6  -9   91.46    5.49
   3  -6  -9   95.96    5.86
   3  -6  -8  113.06    7.02
   3  -6  -8  122.73    7.50
   3  -6  -7   48.23    4.90
   3  -6  -7   57.35    5.22
   3  -6  -6   -0.43    0.86
   3  -6  -5   12.90    2.59
   3  -6  -5   20.90    3.43
   3  -6  -5   16.56    2.69
   3  -6  -5   19.48    2.79
   3  -6  -5   14.42    2.49
   3  -6  -4  306.79   13.04
   3  -6  -4  332.44   13.44
   3  -6  -4  308.85   13.02
   3  -6  -4  322.08   13.30
   3  -6  -4  315.21   13.35
   3  -6  -3  210.90   10.65
   3  -6  -3  203.32   10.53
   3  -6  -3  234.47   10.18
   3  -6  -3  195.42   10.38
   3  -6  -3  187.72    7.78
   3  -6  -3  197.57    9.95
   3  -6  -3  207.93   10.61
   3  -6  -3  225.07   10.66
   3  -6  -2  218.02    9.46
   3  -6  -2  224.97   11.49
   3  -6  -2  221.34   10.46
   3  -6  -2  234.08   10.30
   3  -6  -2  211.97    8.36
   3  -6  -2  201.92   11.06
   3  -6  -2  222.93   11.39
   3  -6  -1  621.08   18.96
   3  -6  -1  598.00   17.32
   3  -6  -1  594.44   19.43
   3  -6  -1  627.23   17.89
   3  -6  -1  571.97   21.13
   3  -6  -1  581.64   21.37
   3  -6   0  175.18    8.58
   3  -6   0  180.96    9.78
   3  -6   0  168.93    9.55
   3  -6   0  180.10    9.05
   3  -6   0  178.05    9.81
   3  -6   0  178.80    7.93
   3  -6   0  169.71    9.72
   3  -6   0  178.34    9.98
   3  -6   1  470.06   16.43
   3  -6   1  494.86   17.96
   3  -6   1  479.28   16.81
   3  -6   1  450.55   16.90
   3  -6   1  481.47   15.27
   3  -6   1  470.30   17.32
   3  -6   1  470.05   17.37
   3  -6   2  559.75   18.70
   3  -6   2  540.04   19.55
   3  -6   2  518.29   18.18
   3  -6   2  540.68   18.49
   3  -6   2  547.32   18.38
   3  -6   2  559.55   16.89
   3  -6   2  525.31   18.37
   3  -6   3  151.69    8.61
   3  -6   3  148.62    8.04
   3  -6   3  155.95    8.07
   3  -6   3  153.72    8.41
   3  -6   3  141.79    8.92
   3  -6   4  126.13    8.30
   3  -6   4  119.61    7.19
  -3   6  -5  244.78   10.48
   3  -6   5  240.71   10.21
   3  -6   5  252.56   11.86
  -3   6  -6  107.91    5.98
   3  -6   6  103.03    5.51
   3  -6   6  108.90    6.78
   3  -6   7    4.15    1.22
   3  -6   8  166.94    6.20
  -3   5  10   59.18    3.95
   3  -5 -10   54.57    3.23
   3  -5  -9   12.38    2.27
   3  -5  -9   11.24    1.96
   3  -5  -8    0.81    0.81
   3  -5  -8   -0.37    0.98
   3  -5  -7  348.69   12.12
   3  -5  -7  329.73   14.08
  -3   5   7  339.20   14.56
   3  -5  -7  355.33   14.75
   3  -5  -7  347.66   14.37
   3  -5  -6   -0.42    0.60
   3  -5  -6    0.87    1.06
   3  -5  -6    1.95    0.88
   3  -5  -6    0.80    0.98
  -3   5   6    1.34    1.35
   3  -5  -5  527.27   16.56
   3  -5  -5  538.06   17.25
   3  -5  -5  517.44   16.94
   3  -5  -5  553.54   17.36
   3  -5  -5  498.96   17.55
   3  -5  -5  538.21   18.53
   3  -5  -4    0.36    0.72
   3  -5  -4    1.06    0.70
   3  -5  -4    1.43    1.08
   3  -5  -4    1.34    0.95
   3  -5  -4    2.39    1.14
   3  -5  -4    2.19    1.04
   3  -5  -4    1.69    1.07
   3  -5  -3   18.47    2.76
   3  -5  -3   26.89    3.27
   3  -5  -3   24.64    2.96
   3  -5  -3   25.73    3.30
   3  -5  -3   24.01    3.23
   3  -5  -3   19.81    2.92
   3  -5  -2  125.62    7.18
   3  -5  -2  114.80    7.24
   3  -5  -2  114.95    7.28
   3  -5  -2  113.99    5.41
   3  -5  -2  110.50    7.11
   3  -5  -2  110.02    7.21
   3  -5  -2  134.51    7.40
   3  -5  -1  464.42   14.91
   3  -5  -1  443.12   14.43
   3  -5  -1  489.96   14.09
   3  -5  -1  414.25   16.10
   3  -5  -1  485.45   15.70
   3  -5  -1  413.20   16.16
   3  -5  -1  494.57   14.06
   3  -5  -1  390.34   15.89
   3  -5  -1  400.68   16.13
   3  -5   0   51.51    4.16
   3  -5   0   54.63    4.95
   3  -5   0   61.75    4.03
   3  -5   0   57.77    4.63
   3  -5   0   56.42    5.02
   3  -5   0   63.96    4.13
   3  -5   0   62.37    5.10
   3  -5   0   54.36    4.99
   3  -5   0   49.88    4.91
   3  -5   1 1226.11   32.57
   3  -5   1 1294.43   31.63
   3  -5   1 1298.76   34.61
   3  -5   1 1269.54   33.39
   3  -5   1 1222.12   33.68
   3  -5   1 1154.71   33.63
   3  -5   1 1221.73   34.13
   3  -5   2  361.72   13.70
   3  -5   2  362.86   14.66
   3  -5   2  363.17   13.72
   3  -5   2  353.85   13.69
   3  -5   2  389.37   12.62
   3  -5   2  379.60   13.95
   3  -5   2  363.93   13.91
   3  -5   3    2.18    1.21
   3  -5   3    0.87    0.98
   3  -5   3    2.59    1.12
   3  -5   3    0.33    0.93
   3  -5   3    1.72    0.89
   3  -5   3    2.87    1.24
   3  -5   4  153.56    8.60
   3  -5   4  148.35    6.92
  -3   5  -5  209.07    9.95
  -3   5  -6   96.66    6.30
  -3   5  -7   14.85    2.24
   3  -5   7   12.14    1.93
   3  -5   8   84.97    5.26
   3  -5   8   75.46    3.87
   3  -5   9  106.82    4.75
  -3   4  10  123.82    6.26
   3  -4  -9   24.61    2.80
   3  -4  -8  375.84   13.21
   3  -4  -8  379.87   14.37
   3  -4  -7   10.91    2.33
   3  -4  -7    6.79    1.63
  -3   4   7    7.44    2.15
   3  -4  -7   10.09    2.25
   3  -4  -6  583.81   19.02
   3  -4  -6  631.58   20.79
   3  -4  -6  634.45   20.97
   3  -4  -5  614.00   20.31
   3  -4  -5  602.02   18.57
   3  -4  -5  603.41   17.79
   3  -4  -5  558.01   18.93
   3  -4  -4  147.31    7.18
   3  -4  -4  150.58    7.91
   3  -4  -4  136.08    7.15
   3  -4  -4  141.85    7.12
   3  -4  -4  146.12    7.29
   3  -4  -4  140.47    7.19
   3  -4  -3   32.51    3.10
   3  -4  -3   36.63    3.63
   3  -4  -3   36.87    3.34
   3  -4  -3   43.62    3.09
   3  -4  -3   42.14    3.84
   3  -4  -3   34.98    3.47
   3  -4  -3   33.58    3.51
   3  -4  -3   40.36    3.37
   3  -4  -3   35.10    3.43
   3  -4  -2  304.43   11.10
   3  -4  -2  311.83   11.85
   3  -4  -2  301.72   11.85
   3  -4  -2  315.04   11.46
   3  -4  -1   15.49    2.20
   3  -4  -1   14.03    1.81
   3  -4  -1   11.96    2.08
   3  -4   0   73.51    4.44
   3  -4   0   76.16    5.28
   3  -4   0   72.47    5.24
   3  -4   1  684.97   19.99
   3  -4   1  744.44   19.10
   3  -4   1  681.49   21.10
   3  -4   1  723.31   21.44
   3  -4   2  451.40   15.04
   3  -4   2  453.83   14.25
   3  -4   2  467.71   13.53
   3  -4   2  469.20   15.42
   3  -4   2  480.55   15.34
   3  -4   2  441.89   14.05
   3  -4   2  472.17   15.47
   3  -4   2  480.31   15.72
   3  -4   3  232.09   10.11
   3  -4   3  244.64    9.95
   3  -4   3  246.48   10.42
   3  -4   3  229.18    8.92
   3  -4   3  240.59    9.83
   3  -4   3  236.04    9.88
   3  -4   4   48.17    4.52
   3  -4   4   63.01    5.14
   3  -4   4   61.59    4.11
   3  -4   5  101.95    5.34
  -3   4  -5   94.27    6.30
  -3   4  -6   28.08    3.43
   3  -4   6   25.70    2.46
   3  -4   6   27.41    3.60
  -3   4  -7  242.95   10.66
   3  -4   7  247.39   11.13
  -3   4  -8   23.66    2.78
   3  -4   9  226.88    7.73
  -3   3  11  123.63    4.79
  -3   3  10  118.52    6.25
   3  -3  -9    8.13    1.56
   3  -3  -9    9.53    1.75
  -3   3   9   11.44    2.27
   3  -3  -8  172.89    8.96
   3  -3  -8  191.56    9.02
   3  -3  -7   18.97    2.99
  -3   3   7   16.91    2.89
   3  -3  -7   13.74    2.49
   3  -3  -7   15.97    2.90
   3  -3  -6   27.17    3.23
   3  -3  -6   28.14    3.56
   3  -3  -6   30.15    3.67
   3  -3  -5  708.68   20.84
  -3   3   5  763.71   22.75
   3  -3  -5  702.13   21.72
   3  -3  -5  689.29   22.10
   3  -3  -4  110.23    6.69
   3  -3  -4   97.09    5.44
   3  -3  -4  116.89    5.80
   3  -3  -4  109.58    6.03
   3  -3  -3  407.78   13.25
   3  -3  -3  397.44   13.05
   3  -3  -3  395.95   12.64
   3  -3  -2  193.70    8.10
   3  -3  -2  182.47    8.10
   3  -3  -2  180.70    6.95
   3  -3  -2  195.39    7.00
   3  -3  -2  182.08    7.58
   3  -3  -1 1685.64   40.09
   3  -3  -1 1647.36   40.82
   3  -3   0  270.62   10.53
   3  -3   0  276.52   10.67
   3  -3   1 1134.18   28.25
   3  -3   1 1185.16   27.59
   3  -3   1 1101.32   29.40
   3  -3   1 1091.21   29.49
   3  -3   2    1.14    0.92
   3  -3   2    0.16    0.49
   3  -3   2    2.28    0.98
   3  -3   2    1.31    0.91
   3  -3   3  934.25   24.84
   3  -3   3  934.40   25.23
   3  -3   3  917.75   23.99
   3  -3   3  924.49   25.01
   3  -3   4  377.61   13.63
   3  -3   4  388.22   12.41
   3  -3   4  375.76   13.80
   3  -3   4  410.41   12.82
  -3   3  -5    2.48    1.17
   3  -3   5    4.31    1.10
   3  -3   6   28.77    2.63
  -3   3  -6   24.56    3.09
   3  -3   6   23.92    3.27
  -3   3  -7  130.94    7.63
   3  -3   7  138.31    8.04
  -3   3  -8  100.85    6.48
   3  -3   8  122.94    7.25
  -3   3  -9  112.64    6.17
  -3   3 -10   38.33    3.27
  -3   2  10   40.20    3.49
  -3   2   9   45.58    4.42
   3  -2  -8  214.06   10.13
  -3   2   8  237.76   11.24
   3  -2  -8  223.57    9.58
  -3   2   7   47.64    4.80
   3  -2  -7   52.46    4.72
   3  -2  -7   44.91    4.87
   3  -2  -7   49.90    4.44
   3  -2  -6  482.42   16.09
   3  -2  -6  427.74   16.54
   3  -2  -6  442.81   15.95
   3  -2  -5   52.46    4.21
  -3   2   5   51.60    4.65
   3  -2  -5   47.17    3.87
   3  -2  -5   58.52    4.81
   3  -2  -5   50.96    4.55
   3  -2  -4 1328.80   32.90
  -3   2   4 1274.23   33.87
   3  -2  -4 1257.11   33.06
   3  -2  -4 1314.47   34.05
   3  -2  -3   15.06    1.81
   3  -2  -3   15.21    1.62
   3  -2  -3   14.96    1.99
   3  -2  -3   16.17    2.00
   3  -2  -2  532.16   14.90
   3  -2  -2  514.28   15.11
   3  -2  -2  507.81   14.85
   3  -2  -2  546.24   14.33
   3  -2  -2  519.23   15.37
   3  -2  -2  524.03   14.27
   3  -2  -1   18.25    1.81
   3  -2  -1   19.03    2.06
   3  -2  -1   17.43    1.99
   3  -2  -1   20.44    2.26
   3  -2  -1   20.92    2.34
   3  -2  -1   18.96    1.58
   3  -2   0   63.59    3.77
   3  -2   0   57.04    3.84
   3  -2   0   54.94    3.58
   3  -2   0   65.76    3.47
   3  -2   1 1692.33   39.71
   3  -2   1 1723.76   38.99
   3  -2   1 1641.76   40.31
   3  -2   1 1665.56   40.57
   3  -2   2  480.81   13.68
   3  -2   2  495.34   14.70
   3  -2   2  462.62   13.72
   3  -2   2  476.83   13.11
   3  -2   2  476.60   14.46
   3  -2   3   22.02    2.45
   3  -2   3   23.84    2.15
   3  -2   3   25.74    2.03
   3  -2   3   21.89    2.16
   3  -2   3   21.71    2.31
   3  -2   4   33.24    2.30
  -3   2  -5   11.64    1.97
   3  -2   5    8.41    1.47
  -3   2  -6    0.95    0.84
   3  -2   6    0.35    0.70
   3  -2   6    0.81    0.61
   3  -2   7   23.82    3.25
  -3   2  -7   21.45    2.97
  -3   2  -8  149.52    8.31
   3  -2   8  168.79    8.78
  -3   2  -9  890.63   25.73
   3  -2   9  906.16   25.92
   3  -2  10   20.51    2.43
  -3   1  10    1.90    0.95
  -3   1   9   54.30    4.72
  -3   1   8  232.69   11.04
   3  -1  -8  204.41    9.76
   3  -1  -7    0.61    0.87
  -3   1   7    1.60    1.13
   3  -1  -7    0.73    0.73
  -3   1   7    1.67    1.11
   3  -1  -7    0.91    0.79
   3  -1  -6  375.62   13.16
   3  -1  -6  390.00   14.20
   3  -1  -6  380.93   13.90
   3  -1  -5   67.37    4.79
  -3   1   5   77.59    5.57
   3  -1  -5   66.60    4.63
   3  -1  -5   74.95    5.25
   3  -1  -4  368.62   12.53
   3  -1  -4  382.88   10.28
  -3   1   4  360.20   13.15
   3  -1  -4  363.20   12.43
   3  -1  -3  213.84    7.58
   3  -1  -3  224.10    7.29
   3  -1  -3  232.50    8.78
   3  -1  -3  233.64    8.27
  -3   1   3  227.87    9.02
   3  -1  -2 1288.15   30.82
   3  -1  -2 1234.98   31.24
   3  -1  -2 1291.07   30.21
   3  -1  -2 1305.00   30.30
   3  -1  -2 1270.30   30.15
   3  -1  -1  363.13   10.76
   3  -1  -1  365.95   11.20
   3  -1  -1  375.17    9.76
   3  -1  -1  371.14    9.84
   3  -1   0   18.35    1.98
   3  -1   1 1299.41   30.90
   3  -1   1 1327.24   31.97
   3  -1   2   66.02    3.45
   3  -1   2   61.68    3.57
   3  -1   3  405.76   11.93
   3  -1   3  411.61   11.48
   3  -1   4    8.36    1.23
   3  -1   4   11.79    1.32
   3  -1   5  201.08    6.39
   3  -1   5  201.26    8.60
  -3   1  -6  522.52   16.77
   3  -1   6  539.62   17.17
  -3   1  -7    3.74    1.36
   3  -1   8   44.91    4.44
  -3   1  -8   47.62    4.52
  -3   1  -9    1.83    1.10
   3  -1   9    2.15    1.19
  -3   1 -10    0.89    0.79
   3  -1  10   -0.28    0.64
  -3   1 -11   75.29    4.82
  -3   0  10   98.93    5.09
  -3   0   9   19.70    2.76
   3   0  -8   57.55    4.72
  -3   0   8   68.29    5.68
  -3   0   7  551.24   19.39
   3   0  -7  545.66   18.37
  -3   0   6  351.66   13.82
   3   0  -6  344.48   12.49
   3   0  -6  340.35   13.17
  -3   0   6  338.78   13.85
   3   0  -6  346.46   12.60
  -3   0   5   88.66    5.99
   3   0  -5   86.74    5.44
   3   0  -5   87.45    5.58
   3   0  -5   90.40    5.91
  -3   0   5   79.07    5.65
   3   0  -5   82.31    5.38
  -3   0   4  346.11   12.48
   3   0  -4  329.24   11.51
   3   0  -4  335.75    9.29
   3   0  -4  356.65   12.29
   3   0  -4  327.32   11.81
   3   0  -3  521.99   14.05
   3   0  -3  542.62   14.61
  -3   0   3  529.85   16.15
   3   0  -3  522.05   15.90
   3   0  -3  562.34   15.93
   3   0  -2  697.52   17.96
  -3   0   2  709.99   19.14
   3   0  -2  675.72   19.03
   3   0  -2  729.34   18.64
  -3   0   1  694.59   17.96
   3   0  -1  676.90   17.71
  -3   0   0 1738.15   38.96
   3   0   0 1705.08   36.93
   3   0   1  274.85    8.72
   3   0   2  598.68   15.78
   3   0   3   19.72    1.86
   3   0   4    1.64    0.64
   3   0   5   13.10    1.51
   3   0   5   15.21    1.49
   3   0   6    6.21    1.42
  -3   0  -7    1.29    0.85
   3   0   7    0.63    0.78
  -3   0  -8  569.33   18.97
   3   0   8  559.96   18.39
  -3   0  -9  176.95    9.19
   3   0   9  172.60    9.09
  -3   0 -10   48.51    4.45
   3   0  10   42.13    3.96
  -3   0 -11  139.70    6.76
   3   0  11  160.48    6.81
  -3  -1  10   59.61    3.37
  -3  -1   9    1.70    1.06
  -3  -1   8  115.18    7.25
   3   1  -7  153.25    8.31
  -3  -1   7  178.92    9.55
  -3  -1   6  277.05   12.44
  -3  -1   6  289.57   12.37
   3   1  -6  268.10   10.94
   3   1  -6  282.73   11.77
   3   1  -6  297.99   12.83
  -3  -1   5   41.35    4.09
   3   1  -5   47.89    4.08
   3   1  -5   41.39    3.89
  -3  -1   5   47.82    4.46
   3   1  -5   41.33    4.25
   3   1  -5   46.58    3.82
   3   1  -4  236.19    9.56
  -3  -1   4  245.45   10.26
  -3  -1   4  251.61   10.45
   3   1  -4  256.26   10.21
   3   1  -4  269.47   10.80
   3   1  -4  262.87   10.06
  -3  -1   3  109.29    5.79
   3   1  -3   99.40    5.71
   3   1  -3  107.33    4.59
   3   1  -3  112.54    6.03
   3   1  -2   13.37    1.57
  -3  -1   2   13.83    1.83
   3   1  -2   11.97    1.82
  -3  -1   1  331.22   10.20
   3   1  -1  327.58   10.12
   3   1  -1  332.15   10.34
  -3  -1   0  137.73    5.13
   3   1   0  135.47    5.83
  -3  -1  -1  172.07    5.29
  -3  -1  -1  172.28    5.01
   3   1   1  172.10    6.73
  -3  -1  -2   23.21    0.99
   3   1   3  367.82   11.21
   3   1   4   99.84    4.46
   3   1   4   92.02    4.48
   3   1   5  326.77    9.73
   3   1   6  173.76    6.16
  -3  -1  -7   12.51    2.13
   3   1   7   11.21    2.05
  -3  -1  -8  218.70   10.25
   3   1   8  226.60   10.06
  -3  -1  -9   43.43    4.83
  -3  -1  -9   50.36    4.72
   3   1   9   48.78    4.30
  -3  -1 -10  185.65    9.29
  -3  -1 -10  180.02    9.78
  -3  -1 -11   36.93    3.50
   3   1  11   31.63    3.06
  -3  -1 -12   18.70    2.19
  -3  -2   9   19.80    2.26
  -3  -2   8   59.87    4.83
   3   2  -7    2.36    1.12
  -3  -2   7    4.47    1.63
   3   2  -6    4.02    1.31
   3   2  -6    1.77    1.12
  -3  -2   6    3.36    1.52
  -3  -2   6    5.15    1.73
   3   2  -6    2.55    1.35
  -3  -2   5  494.85   16.96
   3   2  -5  451.91   15.88
   3   2  -5  453.54   15.39
   3   2  -5  458.74   15.91
  -3  -2   5  491.40   17.27
   3   2  -5  476.55   17.22
   3   2  -4   21.21    2.81
  -3  -2   4   15.13    2.40
   3   2  -4   16.22    2.39
   3   2  -4   17.34    2.42
  -3  -2   4   19.50    2.83
   3   2  -4   17.65    2.75
   3   2  -3   37.51    3.53
  -3  -2   3   30.65    3.10
   3   2  -3   32.61    2.96
   3   2  -3   30.90    2.42
  -3  -2   2  256.10    9.29
   3   2  -2  262.86    9.88
   3   2  -2  240.50    8.58
   3   2  -2  228.46    8.55
   3   2  -1    7.29    1.36
  -3  -2   1    5.59    1.15
  -3  -2   0   65.13    3.31
   3   2   0   59.81    3.80
   3   2   0   61.54    3.66
  -3  -2  -1  150.03    4.96
   3   2   1  149.09    6.46
  -3  -2  -1  157.51    5.46
  -3  -2  -2   45.86    1.77
  -3  -2  -2   53.66    2.68
   3   2   3  582.72   16.35
   3   2   4  149.18    6.30
   3   2   5    3.94    1.08
   3   2   5    6.81    1.31
   3   2   5    4.79    1.11
   3   2   6  188.85    6.65
   3   2   6  175.64    7.44
  -3  -2  -7  304.67   11.79
  -3  -2  -7  341.87   13.45
  -3  -2  -8   58.97    5.44
  -3  -2  -8   59.09    4.99
   3   2   8   60.82    4.80
  -3  -2  -9  297.81   12.91
  -3  -2  -9  325.88   14.14
   3   2   9  313.65   12.11
  -3  -2 -10   40.46    4.36
  -3  -2 -10   49.46    5.00
  -3  -2 -11   20.40    2.70
   3   2  11   15.06    2.20
   3   2  12  235.60    7.76
  -3  -3   9   13.38    1.53
  -3  -3   8  160.07    7.60
  -3  -3   7    6.67    1.86
   3   3  -6   18.92    2.61
   3   3  -6   18.94    2.43
  -3  -3   6   24.48    3.37
   3   3  -6   22.26    2.99
  -3  -3   6   25.91    3.55
  -3  -3   5  294.17   12.64
   3   3  -5  298.53   12.12
   3   3  -5  293.06   11.68
  -3  -3   5  293.24   12.92
   3   3  -5  299.84   12.13
   3   3  -4  550.28   17.59
  -3  -3   4  562.17   18.46
  -3  -3   4  519.06   18.53
   3   3  -4  565.14   18.40
   3   3  -4  530.13   18.89
  -3  -3   3   64.58    4.84
   3   3  -3   56.68    4.29
  -3  -3   3   54.17    4.67
   3   3  -3   58.61    3.58
   3   3  -3   63.84    4.89
   3   3  -3   66.48    4.42
   3   3  -2  237.00    8.90
  -3  -3   2  253.01    9.69
   3   3  -2  232.45    9.91
  -3  -3   1  932.29   24.02
   3   3  -1  909.93   24.08
   3   3  -1  900.77   24.92
  -3  -3   0   37.42    2.70
   3   3   0   37.72    3.28
   3   3   0   36.75    3.18
   3   3   0   39.83    3.10
  -3  -3  -1   80.43    3.61
   3   3   1   78.34    4.58
   3   3   1   73.57    4.64
   3   3   1   73.69    4.25
  -3  -3  -1   80.26    4.17
  -3  -3  -2  939.65   21.97
   3   3   2  988.20   25.48
  -3  -3  -2  974.12   23.79
   3   3   3    3.90    1.22
   3   3   3    2.65    0.93
  -3  -3  -3    4.73    1.00
   3   3   4   48.54    3.57
   3   3   4   51.55    3.52
   3   3   5  589.47   17.00
  -3  -3  -5  587.87   17.48
   3   3   5  600.01   17.37
   3   3   6  143.19    7.13
   3   3   6  157.05    6.72
   3   3   6  144.60    6.54
  -3  -3  -6  166.98    7.93
  -3  -3  -7  108.82    6.97
   3   3   7  123.66    6.61
  -3  -3  -7  116.35    6.60
  -3  -3  -8    1.42    0.94
   3   3   8    1.92    0.87
  -3  -3  -9  561.85   18.98
  -3  -3  -9  547.19   19.80
   3   3   9  531.15   17.40
  -3  -3 -10   67.80    5.55
  -3  -3 -10   63.99    5.64
   3   3  10   60.73    4.40
  -3  -3 -11    1.29    1.07
  -3  -3 -11    0.74    0.83
   3   3  12    0.49    0.59
  -3  -4   8   22.23    2.25
  -3  -4   7   68.65    4.98
   3   4  -6   20.40    2.55
   3   4  -6   17.98    2.59
  -3  -4   6   15.84    2.73
   3   4  -5   20.18    2.88
  -3  -4   5   22.04    3.22
   3   4  -5   17.20    2.62
  -3  -4   5   19.93    3.20
   3   4  -5   25.20    3.11
   3   4  -5   15.73    2.83
  -3  -4   4 1083.09   31.31
   3   4  -4 1092.93   30.40
   3   4  -4 1094.65   30.97
  -3  -4   4 1101.87   31.87
  -3  -4   3  116.87    7.19
  -3  -4   3  127.89    7.82
   3   4  -3  129.24    7.59
   3   4  -2    4.46    1.58
  -3  -4   2    2.82    1.13
  -3  -4   2    2.72    1.18
   3   4  -2    2.49    1.00
  -3  -4   1   17.58    2.30
   3   4  -1   14.76    2.12
  -3  -4   0  408.03   12.50
   3   4   0  365.00   13.05
   3   4   0  392.24   12.74
  -3  -4  -1  842.20   21.38
   3   4   1  803.03   23.60
   3   4   1  846.43   22.55
  -3  -4  -1  858.02   22.64
   3   4   2  534.27   17.28
   3   4   2  530.26   15.86
  -3  -4  -2  545.17   15.75
  -3  -4  -3    4.00    1.08
   3   4   4   38.41    3.54
   3   4   4   33.71    3.08
  -3  -4  -4   35.30    2.97
  -3  -4  -4   42.69    3.23
   3   4   5  210.09    8.84
  -3  -4  -5  217.37    8.81
   3   4   5  207.11    8.82
  -3  -4  -6 1027.74   28.28
  -3  -4  -6 1027.14   27.49
   3   4   6 1011.73   27.29
   3   4   6 1064.13   28.41
   3   4   7  302.47   10.77
  -3  -4  -7  322.03   12.09
   3   4   7  280.99   11.74
  -3  -4  -7  303.98   12.52
  -3  -4  -8  547.91   18.24
  -3  -4  -8  564.43   19.33
   3   4   8  513.72   17.51
  -3  -4  -9   38.34    4.15
  -3  -4  -9   43.41    4.66
   3   4   9   29.63    3.22
   3   4   9   39.85    3.73
  -3  -4 -10   63.68    5.61
  -3  -4 -10   51.69    4.87
  -3  -4 -11  257.66   10.76
  -3  -4 -11  253.77   11.32
   3   4  12   24.51    2.20
  -3  -5   7  113.63    5.68
  -3  -5   6   17.30    2.59
   3   5  -5   35.05    3.61
   3   5  -5   36.60    3.63
   3   5  -5   39.05    3.79
  -3  -5   5   37.83    4.14
   3   5  -4    1.53    1.15
  -3  -5   4    1.24    0.92
   3   5  -4   -0.35    1.00
  -3  -5   4   -0.43    1.14
   3   5  -4    0.45    0.78
  -3  -5   3    0.40    0.90
  -3  -5   3   -0.43    1.22
   3   5  -3    0.40    0.90
  -3  -5   2   45.20    4.35
   3   5  -2   48.46    4.70
  -3  -5   2   46.15    4.66
  -3  -5   1  164.90    8.17
   3   5  -1  151.62    7.65
  -3  -5   1  155.72    8.38
   3   5   0    3.86    1.37
  -3  -5   0    2.96    0.97
  -3  -5   0    1.85    0.93
   3   5   0    3.71    1.16
  -3  -5   0    2.25    1.02
  -3  -5  -1 1655.93   39.59
   3   5   1 1636.71   42.31
  -3  -5  -1 1598.77   41.00
   3   5   1 1664.19   40.51
   3   5   2  796.44   24.07
   3   5   2  755.20   21.76
  -3  -5  -2  766.80   21.97
  -3  -5  -3  170.27    7.27
   3   5   3  186.67    8.21
  -3  -5  -3  188.42    8.25
   3   5   4   85.55    5.97
  -3  -5  -4   83.12    5.02
  -3  -5  -4   90.16    5.45
   3   5   5   74.93    5.36
  -3  -5  -5   73.57    4.95
   3   5   6   83.82    5.55
  -3  -5  -6   74.08    5.32
   3   5   6   86.12    5.86
   3   5   7   24.48    2.93
  -3  -5  -7   31.62    3.61
  -3  -5  -7   25.23    2.36
   3   5   7   21.12    3.07
  -3  -5  -8  684.58   21.81
   3   5   8  594.06   20.04
  -3  -5  -9  309.63   13.42
   3   5   9  274.07   11.64
  -3  -5 -10   38.15    4.30
   3   5  10   32.25    3.27
  -3  -5 -11  141.34    7.89
  -3  -5 -12   19.59    2.43
  -3  -6   6   49.32    3.62
   3   6  -5    0.24    0.74
   3   6  -5    0.25    0.70
  -3  -6   5   -0.32    0.96
   3   6  -4   75.82    5.32
   3   6  -4   64.72    5.12
  -3  -6   4   67.74    5.63
  -3  -6   3   12.36    2.48
   3   6  -3    9.18    2.27
  -3  -6   3    8.23    2.13
   3   6  -2    9.23    2.35
  -3  -6   2    6.98    1.91
  -3  -6   2    7.70    2.04
  -3  -6   1  245.79   11.15
   3   6  -1  241.18   10.67
  -3  -6   1  243.16   11.60
  -3  -6   1  261.41    9.47
  -3  -6   1  256.90   11.90
   3   6   0    8.82    2.06
  -3  -6   0   10.48    2.23
  -3  -6   0    9.73    1.69
  -3  -6   0   11.29    2.28
   3   6   0   11.94    1.99
   3   6   1    0.41    1.00
  -3  -6  -1    1.37    0.97
  -3  -6  -1    2.51    1.19
   3   6   1    1.76    0.97
   3   6   2 2015.10   54.02
   3   6   2 2189.99   51.41
  -3  -6  -2 2103.09   52.12
   3   6   3    0.46    1.22
  -3  -6  -3    0.25    0.51
  -3  -6  -3    1.34    1.01
   3   6   3    0.92    0.87
   3   6   4   16.17    2.90
  -3  -6  -4   22.34    2.66
  -3  -6  -4   22.66    3.00
   3   6   4   17.51    2.62
   3   6   5  499.31   18.10
  -3  -6  -5  520.91   17.08
   3   6   5  547.26   17.77
   3   6   6   34.21    3.77
  -3  -6  -6   37.99    3.94
  -3  -6  -6   35.70    3.19
   3   6   7   40.52    4.02
  -3  -6  -7   42.40    4.33
  -3  -6  -7   39.09    3.25
   3   6   7   36.96    4.07
  -3  -6  -8  516.94   18.36
   3   6   8  478.85   17.50
  -3  -6  -9   63.03    5.55
   3   6   9   53.58    4.76
  -3  -6 -10  216.05   10.52
   3   6  10  193.16    8.96
  -3  -6 -11   81.78    5.75
  -3  -6 -12    0.94    0.66
  -3  -7   5  214.10    8.21
  -3  -7   4   71.83    5.16
   3   7  -4   80.62    5.00
   3   7  -3   43.70    4.21
   3   7  -3   38.63    3.68
  -3  -7   3   46.97    4.53
  -3  -7   2  123.98    7.92
   3   7  -2  117.46    7.53
   3   7  -1  331.47   13.96
  -3  -7   1  324.81   13.89
  -3  -7   1  304.36   13.72
   3   7   0   54.76    4.97
  -3  -7   0   52.87    5.11
  -3  -7   0   50.06    3.94
  -3  -7   0   42.72    4.65
   3   7   1  114.44    7.79
  -3  -7  -1  137.33    6.81
  -3  -7  -1  125.53    7.89
   3   7   1  117.27    6.68
   3   7   2  558.73   20.54
  -3  -7  -2  606.40   18.06
  -3  -7  -2  582.56   19.81
   3   7   2  557.61   18.26
   3   7   3  330.74   15.02
  -3  -7  -3  343.29   12.52
  -3  -7  -3  338.10   13.95
   3   7   3  363.45   13.38
  -3  -7  -4   61.04    4.70
  -3  -7  -4   60.95    5.26
   3   7   4   57.57    4.85
   3   7   5    2.28    1.29
  -3  -7  -5    1.36    0.90
  -3  -7  -5    2.54    1.09
   3   7   5    0.73    0.90
  -3  -7  -6   72.73    5.60
  -3  -7  -6   75.57    4.99
   3   7   6   72.60    6.03
   3   7   6   73.14    5.76
   3   7   7    2.23    1.23
  -3  -7  -7    1.18    0.97
  -3  -7  -7    0.77    0.68
  -3  -7  -8  423.18   13.34
  -3  -7  -8  415.40   16.00
   3   7   8  402.85   15.58
  -3  -7  -9   29.78    3.77
   3   7   9   25.66    3.35
  -3  -7 -10   64.49    5.23
   3   7  10   60.93    4.68
  -3  -7 -11   26.65    3.09
   3   7  11   30.03    2.71
  -3  -7 -12  167.96    6.81
   3   8  -4    1.99    0.69
   3   8  -3    9.47    1.68
  -3  -8   2   22.94    3.08
   3   8  -2   29.36    3.35
   3   8  -1  100.07    6.74
  -3  -8   0    1.32    0.88
   3   8   1  750.13   24.46
  -3  -8  -1  816.43   22.64
  -3  -8  -1  755.41   24.77
   3   8   2    0.46    1.04
  -3  -8  -2    1.22    0.97
  -3  -8  -2   -0.43    0.61
   3   8   2    0.31    0.75
  -3  -8  -3  176.69    8.51
  -3  -8  -3  176.01    9.63
   3   8   3  171.22    8.48
   3   8   3  157.34    9.77
  -3  -8  -4 1685.36   44.80
   3   8   4 1702.89   43.38
   3   8   5  667.44   24.01
  -3  -8  -5  769.02   22.45
  -3  -8  -5  766.40   21.99
   3   8   5  695.68   22.53
   3   8   6    1.32    1.17
  -3  -8  -6    1.07    0.95
  -3  -8  -6    0.90    0.80
   3   8   6    2.29    1.27
  -3  -8  -7   70.33    5.51
  -3  -8  -7   64.64    4.73
   3   8   7   65.09    5.39
  -3  -8  -8  123.09    6.20
  -3  -8  -8  133.22    7.72
  -3  -8  -9    0.35    0.71
   3   8   9    1.36    0.90
  -3  -8 -10   33.68    3.43
   3   8  10   31.78    3.15
  -3  -8 -11   67.55    4.33
   3   8  11   57.92    3.60
   3   9  -3   66.96    3.32
   3   9  -2  118.45    5.69
   3   9  -1    3.87    1.30
  -3  -9   0    1.46    0.78
  -3  -9  -1  277.17   10.31
   3   9   1  283.93   11.99
  -3  -9  -1  276.86   10.48
  -3  -9  -2  335.26   12.39
  -3  -9  -3   58.89    4.68
   3   9   3   67.27    4.68
  -3  -9  -4   50.21    4.33
   3   9   4   43.87    3.93
  -3  -9  -5  200.61    9.26
   3   9   5  197.46    9.22
  -3  -9  -6    4.17    1.43
   3   9   6    1.34    1.00
  -3  -9  -7   90.15    5.84
  -3  -9  -7  100.99    5.74
   3   9   7  101.51    6.39
   3   9   8   34.58    3.55
  -3  -9  -8   31.03    3.28
  -3  -9  -9  238.71    9.66
   3   9   9  230.67    9.59
  -3  -9 -10  313.19   10.70
   3   9  10  305.83   10.53
   3  10  -1    6.89    1.09
   3  10   1  403.06   13.13
  -3 -10  -1  384.95   11.75
  -3 -10  -2   13.69    1.83
   3  10   2   14.63    2.23
  -3 -10  -2   17.78    2.18
   3  10   3  186.29    8.32
  -3 -10  -3  178.13    7.91
   3  10   3  170.57    7.12
  -3 -10  -4  152.11    7.25
   3  10   4  132.56    6.09
   3  10   5    0.22    0.78
  -3 -10  -6  112.47    5.99
   3  10   6  108.85    5.76
   3  10   7   95.60    5.28
  -3 -10  -7   80.58    4.74
  -3 -10  -8    2.63    0.90
   3  10   8    3.56    1.05
  -3 -10  -8    2.96    0.93
   3  10   9    0.74    0.67
  -3 -11  -3   64.41    3.50
  -3 -11  -3   64.33    3.52
  -3 -11  -4  144.51    6.04
  -3 -11  -5   14.95    1.87
  -3 -11  -5   18.70    2.08
  -3 -11  -6    4.52    1.07
  -3 -11  -6    6.07    1.17
  -3 -11  -7   66.43    3.38
  -3 -11  -7   64.61    3.36
   4 -10  -3    2.03    0.70
   4 -10  -1    6.60    0.98
   4  -9  -5  116.83    5.19
   4  -9  -4    0.94    0.91
   4  -9  -3   35.88    3.46
   4  -9  -2   22.65    2.82
   4  -9  -1   26.39    2.94
   4  -9  -1   21.49    2.42
   4  -9   0    2.81    0.95
   4  -9   0    4.97    1.28
   4  -9   1  169.03    6.84
   4  -9   2   -0.15    0.47
   4  -8  -8   11.08    1.32
   4  -8  -7   61.74    3.90
   4  -8  -6    0.25    0.72
   4  -8  -5  345.59   11.85
   4  -8  -5  317.72   12.00
   4  -8  -4   94.18    6.01
   4  -8  -4   81.24    5.25
   4  -8  -3    0.39    1.03
   4  -8  -2  218.51   11.01
   4  -8  -2  234.58   10.36
   4  -8  -1   49.04    4.49
   4  -8   0    1.02    0.96
   4  -8   0    1.76    1.14
   4  -8   0    0.36    1.02
   4  -8   1  104.89    6.37
   4  -8   1   97.48    5.73
   4  -8   1   95.61    5.92
   4  -8   2  290.49   11.43
   4  -8   2  311.65   10.85
   4  -8   3  115.50    6.12
   4  -8   3  128.24    5.55
   4  -8   4  137.65    5.90
   4  -7  -9  137.16    4.79
   4  -7  -9  150.04    5.17
   4  -7  -8   85.62    4.70
  -4   7   7   10.03    1.53
   4  -7  -6  109.33    6.78
   4  -7  -5  151.17    7.68
   4  -7  -5  147.07    8.45
   4  -7  -4   82.74    6.11
   4  -7  -4   81.30    6.24
   4  -7  -3  304.35   12.73
   4  -7  -3  279.78   12.99
   4  -7  -3  285.99   13.08
   4  -7  -3  278.32   11.91
   4  -7  -2    8.79    1.74
   4  -7  -2   10.86    2.42
   4  -7  -2    7.56    2.37
   4  -7  -1    9.46    2.23
   4  -7  -1   10.54    2.10
   4  -7  -1    7.31    2.23
   4  -7   0   23.54    2.94
   4  -7   0   19.33    3.04
   4  -7   0   21.80    3.12
   4  -7   0   21.00    3.48
   4  -7   0   29.87    3.96
   4  -7   1  246.10   10.42
   4  -7   1  246.81   10.98
   4  -7   1  233.03   11.09
   4  -7   2    0.85    0.95
   4  -7   2    1.02    0.90
   4  -7   2    0.33    0.99
   4  -7   3   18.90    3.01
   4  -7   3   20.84    2.71
   4  -7   4   72.15    5.37
   4  -7   4   78.38    4.84
   4  -7   5  118.95    6.25
   4  -7   5  109.96    5.05
   4  -6  -9   47.06    2.78
   4  -6  -9   48.43    3.06
   4  -6  -8    1.55    0.97
   4  -6  -7  201.74    9.53
   4  -6  -6   99.92    6.36
   4  -6  -5   85.23    5.89
   4  -6  -5   61.89    4.11
   4  -6  -5   72.92    5.27
   4  -6  -5   74.36    6.28
   4  -6  -4   27.70    3.99
   4  -6  -4   24.87    2.63
   4  -6  -4   32.18    3.79
   4  -6  -4   31.12    3.77
   4  -6  -3 1079.70   28.69
   4  -6  -3 1149.38   32.16
   4  -6  -3 1142.37   32.87
   4  -6  -3 1109.00   32.62
   4  -6  -3 1110.27   32.70
   4  -6  -3 1104.60   32.37
   4  -6  -2    2.17    1.15
   4  -6  -2    3.74    1.67
   4  -6  -2    2.80    1.02
   4  -6  -2    2.50    1.50
   4  -6  -2    8.12    2.44
   4  -6  -2    3.53    1.82
   4  -6  -1   17.53    2.31
   4  -6  -1   12.67    2.55
   4  -6  -1   11.72    2.41
   4  -6  -1    7.95    2.27
   4  -6  -1   13.43    3.05
   4  -6  -1   13.99    2.06
   4  -6  -1   11.55    2.89
   4  -6   0  186.05    9.01
   4  -6   0  208.79    8.74
   4  -6   0  191.81    8.37
   4  -6   0  192.61    9.81
   4  -6   0  182.31   10.61
   4  -6   0  200.79    8.60
   4  -6   0  173.48   10.45
   4  -6   0  192.80   11.05
   4  -6   1  250.59   11.09
   4  -6   1  283.48   13.02
   4  -6   1  274.84   12.61
   4  -6   1  271.28   12.01
   4  -6   1  271.99   12.72
   4  -6   1  281.79   12.94
   4  -6   2    0.35    0.92
   4  -6   2    1.97    1.18
   4  -6   2   -0.40    0.90
   4  -6   2    2.31    1.46
   4  -6   2    1.66    1.04
   4  -6   2    0.38    1.02
   4  -6   3  175.00    9.97
   4  -6   3  170.81    8.62
   4  -6   3  172.37    9.17
   4  -6   3  188.97    8.12
   4  -6   4  140.87    7.82
   4  -6   4  131.33    8.35
   4  -6   5   62.23    5.30
   4  -6   5   59.01    4.57
   4  -6   6    8.08    1.78
   4  -6   6    9.30    1.57
   4  -6   7   44.87    3.25
   4  -6   7   36.74    2.30
   4  -5  -9   12.18    1.44
   4  -5  -9   13.09    1.67
   4  -5  -8    2.30    1.22
   4  -5  -7   74.42    5.62
   4  -5  -6  119.60    6.64
   4  -5  -6  126.63    7.44
   4  -5  -5   51.89    4.39
  -4   5   5   54.09    5.38
   4  -5  -5   47.97    4.23
   4  -5  -5   43.80    4.31
   4  -5  -4  484.48   16.87
   4  -5  -4  457.24   16.57
   4  -5  -4  462.42   18.19
   4  -5  -4  475.50   16.34
   4  -5  -3  223.49   10.82
   4  -5  -3  216.08   10.71
   4  -5  -3  204.20   10.85
   4  -5  -2   36.83    3.39
   4  -5  -2   43.98    4.17
   4  -5  -2   36.66    4.34
   4  -5  -2   38.30    3.10
   4  -5  -2   35.66    4.27
   4  -5  -2   36.40    4.38
   4  -5  -2   28.27    3.59
   4  -5  -1  192.65    8.39
   4  -5  -1  201.22    9.63
   4  -5  -1  197.61    8.03
   4  -5  -1  182.01    8.68
   4  -5   0   64.90    4.79
   4  -5   0   82.53    5.34
   4  -5   0   81.44    5.23
   4  -5   0   91.15    5.32
   4  -5   0   78.44    6.50
   4  -5   0   70.50    6.29
   4  -5   1    2.87    1.24
   4  -5   1    1.67    0.84
   4  -5   1    1.52    0.93
   4  -5   1    0.44    1.18
   4  -5   1    1.31    1.07
   4  -5   1    2.77    1.15
   4  -5   1    2.58    1.43
   4  -5   2    2.38    1.13
   4  -5   2    3.52    1.47
   4  -5   2    2.41    1.21
   4  -5   2    4.48    1.35
   4  -5   2    5.50    1.67
   4  -5   3 1101.14   30.80
   4  -5   3 1135.85   29.41
   4  -5   3 1062.15   31.39
   4  -5   3 1108.68   30.98
   4  -5   4    2.80    1.27
   4  -5   4    1.81    0.96
   4  -5   4    2.07    0.97
   4  -5   5   55.47    4.93
   4  -5   5   59.80    4.06
   4  -5   6   73.02    5.29
   4  -5   7   28.55    2.84
   4  -5   8   35.61    2.97
   4  -5   8   36.30    2.49
   4  -4  -9  149.48    6.16
  -4   4   8  140.88    6.72
   4  -4  -8  150.95    7.51
   4  -4  -7  138.09    7.34
   4  -4  -7  142.26    8.06
   4  -4  -6 1038.10   29.35
  -4   4   6 1058.65   31.53
   4  -4  -6 1083.52   31.09
   4  -4  -6 1033.56   29.45
   4  -4  -5 1034.99   29.11
   4  -4  -5 1033.42   30.97
   4  -4  -5  981.90   28.66
   4  -4  -4  199.88    9.40
   4  -4  -4  201.64    9.37
   4  -4  -4  192.13   10.37
   4  -4  -4  192.69    9.00
   4  -4  -3  431.50   15.17
   4  -4  -3  444.40   16.03
   4  -4  -3  440.97   15.89
   4  -4  -3  453.54   13.90
   4  -4  -3  421.51   15.62
   4  -4  -3  433.62   16.60
   4  -4  -3  436.52   14.69
   4  -4  -2  317.29   12.06
   4  -4  -2  294.55   12.34
   4  -4  -2  325.60   12.01
   4  -4  -2  283.95   12.55
   4  -4  -2  319.30   10.98
   4  -4  -2  315.60   10.19
   4  -4  -2  300.94   12.66
   4  -4  -2  285.15   12.46
   4  -4  -1    0.31    0.77
   4  -4  -1    1.75    1.05
   4  -4  -1    1.88    1.04
   4  -4  -1    1.08    0.72
   4  -4  -1    0.40    0.79
   4  -4   0   42.36    3.55
   4  -4   0   49.36    4.31
   4  -4   0   45.81    3.56
   4  -4   0   40.32    3.37
   4  -4   0   38.65    4.22
   4  -4   0   41.49    4.42
   4  -4   1   15.05    2.04
   4  -4   1    8.32    1.67
   4  -4   1    8.88    1.67
   4  -4   1   12.88    2.41
   4  -4   1   10.09    1.77
   4  -4   1   15.65    2.54
   4  -4   1   11.35    2.33
   4  -4   1    7.19    1.97
   4  -4   1   11.89    1.95
   4  -4   1   13.67    2.51
   4  -4   2  201.28    9.29
   4  -4   2  225.35    9.25
   4  -4   2  227.45   10.52
   4  -4   2  237.26    8.76
   4  -4   2  221.73    9.49
   4  -4   2  225.34    9.24
   4  -4   2  198.61   10.00
   4  -4   2  224.68   10.68
   4  -4   3   95.31    6.82
   4  -4   3   97.70    6.38
   4  -4   3   98.59    5.20
   4  -4   3   87.16    6.04
   4  -4   3   94.75    5.58
   4  -4   3   83.92    5.96
   4  -4   4   27.22    3.69
   4  -4   4   25.86    3.35
   4  -4   4   24.14    2.80
   4  -4   4   20.81    2.83
   4  -4   5   34.98    3.99
   4  -4   5   31.20    3.07
   4  -4   5   31.02    4.13
   4  -4   6   23.38    3.59
   4  -4   6   26.17    3.44
   4  -4   6   22.77    2.46
   4  -4   7   48.10    4.65
   4  -4   8  144.84    7.47
   4  -4   9    1.94    0.80
   4  -4   9    1.71    0.62
  -4   3   9   36.63    2.90
   4  -3  -9   39.54    2.70
   4  -3  -8   48.05    4.00
   4  -3  -8   45.56    3.40
  -4   3   8   44.05    3.79
   4  -3  -8   58.25    4.29
   4  -3  -7    4.70    1.62
   4  -3  -7    5.75    1.65
   4  -3  -6   69.00    5.69
   4  -3  -6   74.56    5.97
  -4   3   6   69.52    6.00
   4  -3  -5  997.47   29.36
  -4   3   5 1050.76   30.82
   4  -3  -5 1044.33   30.42
   4  -3  -4  215.91   10.05
   4  -3  -4  221.56    8.08
  -4   3   4  226.86   10.98
   4  -3  -4  224.12   10.87
   4  -3  -4  209.69    9.15
   4  -3  -3  505.13   16.75
   4  -3  -3  510.10   17.12
   4  -3  -3  515.20   16.83
   4  -3  -3  511.04   14.72
   4  -3  -3  452.98   17.19
   4  -3  -2  564.75   17.53
   4  -3  -2  591.98   16.27
   4  -3  -2  560.53   17.81
   4  -3  -2  564.99   16.86
   4  -3  -2  533.95   17.83
   4  -3  -2  543.52   15.79
   4  -3  -2  523.37   17.69
   4  -3  -2  487.99   17.63
   4  -3  -1  502.33   15.80
   4  -3  -1  489.11   15.73
   4  -3  -1  503.64   14.68
   4  -3  -1  475.14   15.83
   4  -3  -1  454.76   16.16
   4  -3  -1  476.23   15.27
   4  -3  -1  477.31   14.02
   4  -3  -1  482.92   14.39
   4  -3  -1  453.40   16.02
   4  -3  -1  441.10   15.45
   4  -3   0 1571.03   38.24
   4  -3   0 1541.86   36.64
   4  -3   0 1413.63   38.72
   4  -3   0 1535.30   37.98
   4  -3   0 1523.86   36.64
   4  -3   0 1390.37   38.72
   4  -3   0 1489.59   36.31
   4  -3   1   27.55    2.85
   4  -3   1   22.22    2.90
   4  -3   1   27.28    3.03
   4  -3   1   27.93    2.69
   4  -3   1   28.73    3.07
   4  -3   1   26.00    2.70
   4  -3   1   25.66    2.53
   4  -3   1   24.80    3.15
   4  -3   1   23.92    3.15
   4  -3   2   19.95    2.28
   4  -3   2   19.39    2.19
   4  -3   2   16.32    2.13
   4  -3   2   18.66    2.68
   4  -3   2   16.31    2.18
   4  -3   2   18.99    2.11
   4  -3   2   18.00    2.71
   4  -3   2   17.95    2.68
   4  -3   3   49.70    3.87
   4  -3   3   52.82    4.71
   4  -3   3   54.58    4.60
   4  -3   3   55.05    4.35
   4  -3   3   53.26    3.55
   4  -3   3   53.61    4.09
   4  -3   4  258.70   10.52
   4  -3   4  258.61    9.03
   4  -3   4  271.24   11.32
   4  -3   4  261.31   10.17
   4  -3   5  592.41   19.51
   4  -3   5  570.32   17.47
   4  -3   6    8.19    2.00
   4  -3   6    7.93    1.57
   4  -3   7   55.42    3.63
   4  -3   8   46.13    4.22
   4  -3   9    2.45    0.90
   4  -3  10  348.02   10.62
   4  -2  -9   16.62    2.04
  -4   2   9   16.69    1.94
   4  -2  -8   52.92    4.36
  -4   2   8   51.17    4.13
   4  -2  -8   42.67    3.58
   4  -2  -7  123.14    6.44
  -4   2   7  136.67    7.47
   4  -2  -7  139.11    7.53
  -4   2   6   90.65    6.77
   4  -2  -6  104.20    6.84
  -4   2   5   95.69    6.78
   4  -2  -5   77.57    5.63
   4  -2  -5   95.06    6.64
  -4   2   4  733.00   23.08
   4  -2  -4  747.27   21.95
   4  -2  -4  699.77   20.67
   4  -2  -4  728.65   22.89
   4  -2  -3   67.09    5.08
  -4   2   3   81.31    5.68
   4  -2  -3   71.30    5.02
   4  -2  -3   76.97    4.78
   4  -2  -3   71.72    4.14
   4  -2  -3   75.66    5.03
   4  -2  -3   71.76    4.09
   4  -2  -2   96.32    5.42
   4  -2  -2   94.81    5.58
   4  -2  -2  100.44    5.54
   4  -2  -2   86.94    5.55
   4  -2  -2   94.02    4.91
   4  -2  -2   76.68    4.45
   4  -2  -2   95.55    6.10
   4  -2  -2   94.59    5.64
   4  -2  -1  211.33    8.62
   4  -2  -1  201.48    8.60
   4  -2  -1  209.17    8.04
   4  -2   0   53.17    3.98
   4  -2   0   46.26    3.78
   4  -2   1  255.12    9.20
   4  -2   2   41.93    3.51
   4  -2   2   48.27    3.74
   4  -2   2   48.71    3.49
   4  -2   2   42.34    3.17
   4  -2   3   44.65    3.48
   4  -2   3   43.58    3.37
   4  -2   3   37.42    3.61
   4  -2   3   48.33    3.71
   4  -2   3   44.15    3.19
   4  -2   3   40.33    3.55
   4  -2   3   39.17    3.70
   4  -2   3   44.62    3.63
   4  -2   3   42.64    3.63
   4  -2   3   37.42    2.91
   4  -2   4  377.95   12.56
   4  -2   4  379.56   13.12
   4  -2   4  385.62   11.76
   4  -2   4  374.08   13.59
   4  -2   4  388.53   12.99
   4  -2   4  372.97   11.51
   4  -2   4  395.29   13.62
   4  -2   5   11.77    2.21
   4  -2   5   13.01    2.27
   4  -2   5   11.52    1.99
   4  -2   6  104.24    6.89
   4  -2   6  102.06    5.70
   4  -2   7  519.28   15.40
   4  -2   8   22.86    3.10
   4  -2   9    4.67    1.40
  -4   2 -10  135.99    6.96
   4  -2  10  147.14    6.55
   4  -1  -9    0.21    0.56
  -4   1   9    0.18    0.41
  -4   1   8  160.10    7.73
  -4   1   7   81.90    5.75
   4  -1  -7   82.86    5.43
   4  -1  -6    1.05    0.93
  -4   1   6    3.25    1.52
   4  -1  -6    4.12    1.31
  -4   1   6    3.45    1.29
   4  -1  -6    2.75    1.24
   4  -1  -5    6.68    1.75
  -4   1   5    6.29    1.81
   4  -1  -5    3.30    1.28
   4  -1  -5    3.94    1.34
  -4   1   4  818.04   24.82
   4  -1  -4  841.98   24.26
   4  -1  -4  852.48   21.08
   4  -1  -4  819.35   23.53
   4  -1  -4  813.48   24.87
   4  -1  -3    1.66    0.72
   4  -1  -3    2.73    1.13
   4  -1  -3    1.34    0.71
   4  -1  -3    2.58    0.79
   4  -1  -3    1.81    0.86
   4  -1  -3    2.27    0.94
  -4   1   3    1.92    1.11
   4  -1  -3    3.91    1.02
   4  -1  -2   35.22    3.14
  -4   1   2   35.47    3.36
   4  -1  -2   35.58    3.17
   4  -1  -2   33.51    3.25
   4  -1  -2   39.97    3.02
   4  -1  -1   13.12    1.97
  -4   1   1   13.85    1.98
   4  -1  -1   11.31    1.84
   4  -1  -1   12.55    1.92
   4  -1  -1   14.34    1.88
   4  -1   0    1.47    0.88
   4  -1   0    1.46    0.94
   4  -1   0    1.06    0.60
   4  -1   1  461.66   13.81
   4  -1   1  482.34   13.64
   4  -1   2  738.98   20.81
   4  -1   2  725.25   20.73
   4  -1   2  764.37   20.13
   4  -1   3  100.10    5.45
   4  -1   3   99.58    5.47
   4  -1   3  108.35    5.23
   4  -1   4  316.30   10.83
   4  -1   4  329.41   10.77
   4  -1   4  306.43   10.85
   4  -1   4  312.56   10.25
   4  -1   4  309.73   11.54
   4  -1   4  317.46   11.33
   4  -1   5  166.13    6.89
   4  -1   5  157.49    6.85
   4  -1   5  160.08    6.31
   4  -1   5  162.97    7.47
   4  -1   5  155.10    7.85
   4  -1   6   48.92    3.84
   4  -1   7  295.94   10.74
   4  -1   7  326.06   12.97
   4  -1   8   81.11    6.12
   4  -1   9  344.00   13.33
  -4   1 -10  450.23   15.59
   4  -1  10  436.03   14.53
  -4   1 -11    1.71    0.80
   4  -1  11    1.79    0.71
  -4   0   9  275.08    8.86
  -4   0   8   79.49    5.16
  -4   0   7  136.84    7.61
   4   0  -7  138.39    6.67
  -4   0   6   33.27    3.93
  -4   0   6   37.62    3.93
   4   0  -6   36.21    3.66
   4   0  -6   34.28    3.57
   4   0  -6   33.46    3.87
  -4   0   5  631.67   20.32
  -4   0   5  599.19   19.06
   4   0  -5  601.35   19.31
   4   0  -5  584.13   19.32
   4   0  -4   25.55    2.86
  -4   0   4   26.22    3.21
   4   0  -4   28.83    3.35
   4   0  -4   25.47    3.00
   4   0  -4   25.88    3.27
   4   0  -4   27.16    3.00
   4   0  -3    2.97    1.24
   4   0  -3    2.44    0.89
  -4   0   3    2.12    1.09
   4   0  -3    3.29    1.20
   4   0  -3    3.49    1.05
   4   0  -3    2.98    0.92
   4   0  -3    2.88    1.12
   4   0  -3    1.89    1.09
   4   0  -3    2.80    0.99
   4   0  -2  327.38   11.25
   4   0  -2  337.02   10.85
   4   0  -2  332.36   11.28
   4   0  -2  307.56   11.76
   4   0  -2  319.57   11.81
  -4   0   2  306.64   11.39
   4   0  -2  318.84   10.64
   4   0  -2  344.03   12.52
  -4   0   1  430.91   13.44
   4   0  -1  410.72   13.61
   4   0  -1  453.17   13.54
   4   0  -1  437.02   12.34
  -4   0   0    5.49    1.13
   4   0   0    4.34    1.16
   4   0   0    5.55    0.84
   4   0   0    5.15    1.22
  -4   0  -1  575.88   15.02
   4   0   1  559.50   15.98
   4   0   1  582.66   16.62
   4   0   2    2.74    0.97
   4   0   2   -0.33    0.67
   4   0   3  219.37    8.82
   4   0   3  249.72    8.81
   4   0   4 1067.98   27.62
   4   0   4 1060.65   27.53
   4   0   4 1089.14   27.03
   4   0   5   74.97    4.43
   4   0   5   67.69    4.25
   4   0   5   66.58    4.82
   4   0   5   73.84    4.82
   4   0   5   75.34    4.13
   4   0   6  273.37   11.29
   4   0   6  268.13   10.29
   4   0   7   73.41    4.82
   4   0   7   81.80    5.90
   4   0   8    1.82    1.15
   4   0   9  155.66    8.49
  -4   0 -10   78.96    5.88
   4   0  10   81.56    5.49
  -4   0 -11   72.11    4.78
   4   0  11   62.54    4.04
  -4  -1   8  112.55    5.89
   4   1  -7   74.04    4.64
  -4  -1   7   90.90    5.88
  -4  -1   6   54.29    4.97
   4   1  -6   46.21    4.18
  -4  -1   6   61.83    5.08
   4   1  -6   57.21    4.27
  -4  -1   5   23.56    3.26
   4   1  -5   19.00    2.80
   4   1  -5   16.42    2.34
  -4  -1   5   19.84    2.84
   4   1  -5   20.28    2.71
   4   1  -5   21.44    3.09
  -4  -1   4  107.59    6.77
   4   1  -4  123.36    7.21
   4   1  -4  118.52    6.73
   4   1  -4  116.61    7.07
   4   1  -4  114.86    6.85
   4   1  -3   22.09    2.40
   4   1  -3   24.85    2.36
  -4  -1   3   27.07    3.07
   4   1  -3   24.06    3.09
   4   1  -3   28.35    3.26
   4   1  -3   21.92    2.77
   4   1  -3   29.37    3.31
   4   1  -2    2.45    1.11
   4   1  -2    1.84    1.11
  -4  -1   2    3.06    1.02
   4   1  -2    1.20    0.85
   4   1  -2    1.78    0.88
   4   1  -2    1.91    0.77
  -4  -1   1   41.25    3.16
   4   1  -1   33.86    3.17
   4   1  -1   31.37    2.92
   4   1   0  157.36    7.03
  -4  -1   0  161.10    6.27
   4   1   0  163.58    7.20
   4   1   0  157.18    7.34
  -4  -1  -1   53.98    2.85
   4   1   1   52.86    3.59
   4   1   1   60.56    4.20
   4   1   1   51.44    4.00
   4   1   2  667.05   17.90
   4   1   2  665.47   18.98
   4   1   2  700.53   18.34
   4   1   3 4070.59   90.19
   4   1   3 4104.33   90.86
   4   1   3 3980.43   89.10
   4   1   4  921.24   24.60
   4   1   4  902.93   23.03
   4   1   4  923.86   23.94
   4   1   5  217.65    8.16
   4   1   6   10.14    1.83
   4   1   6   10.97    1.62
   4   1   6   13.19    1.80
   4   1   6   11.72    1.57
   4   1   7  375.28   13.99
   4   1   7  356.68   12.50
   4   1   8   38.72    4.07
  -4  -1  -9   85.42    6.62
   4   1   9   93.75    6.23
  -4  -1 -10   10.54    2.26
   4   1  10   11.13    2.15
  -4  -1 -11  141.85    7.38
   4   1  11  145.96    6.87
   4   1  12   21.01    1.74
   4   2  -9   94.46    3.76
  -4  -2   8  141.09    6.08
  -4  -2   7    2.05    1.06
   4   2  -6  311.08   11.77
  -4  -2   6  296.57   12.24
   4   2  -5   23.95    2.93
  -4  -2   5   20.99    3.05
  -4  -2   5   25.82    3.31
   4   2  -5   19.25    2.83
   4   2  -5   28.80    3.03
   4   2  -5   19.43    3.07
  -4  -2   4   27.17    3.38
   4   2  -4   25.86    3.29
   4   2  -4   19.91    2.79
  -4  -2   4   22.55    2.99
   4   2  -4   29.13    3.22
   4   2  -4   24.04    3.27
  -4  -2   3  124.82    7.00
   4   2  -3  125.23    7.40
   4   2  -3  119.38    5.61
   4   2  -3  114.72    7.02
   4   2  -3  125.30    7.36
   4   2  -3  126.85    7.12
  -4  -2   2   61.76    4.47
   4   2  -2   77.53    5.40
   4   2  -2   51.65    3.86
   4   2  -2   67.90    5.14
   4   2  -2   53.96    4.13
   4   2  -2   68.62    5.02
   4   2  -2   62.95    4.17
  -4  -2   1  768.03   20.99
   4   2  -1  758.95   22.52
   4   2  -1  775.01   21.59
   4   2  -1  766.24   21.28
   4   2  -1  756.65   21.66
   4   2  -1  787.21   22.41
  -4  -2   0  139.32    5.83
   4   2   0  130.81    6.77
   4   2   0  140.28    6.89
   4   2   0  137.05    6.95
   4   2   1   46.73    3.54
   4   2   1   41.76    3.65
   4   2   1   44.83    3.80
   4   2   1   40.45    3.30
   4   2   2   15.11    1.87
   4   2   2   17.58    2.40
   4   2   2   16.90    2.46
   4   2   2   13.97    1.86
   4   2   3   15.78    2.20
   4   2   3   21.01    2.63
   4   2   3   15.97    2.00
   4   2   4  536.66   16.41
   4   2   4  512.31   16.29
   4   2   4  519.62   15.42
   4   2   4  546.44   16.02
   4   2   5    0.74    0.65
  -4  -2  -5    0.50    0.56
   4   2   5    0.51    0.81
   4   2   5    0.88    0.73
   4   2   5    1.38    0.73
   4   2   6   -0.21    0.56
   4   2   6    0.73    0.68
   4   2   7    0.27    0.61
  -4  -2  -7   -0.38    1.08
  -4  -2  -8  242.13   11.51
   4   2   8  215.37   10.22
  -4  -2  -9  702.55   23.14
   4   2   9  684.15   21.39
  -4  -2 -10    1.20    1.13
   4   2  10    0.87    0.92
  -4  -2 -11   62.51    4.89
   4   2  11   68.21    4.67
  -4  -2 -12    1.69    0.73
   4   2  12    3.21    0.82
  -4  -3   7    6.20    1.38
   4   3  -6  194.93    8.46
  -4  -3   6  199.31    9.18
   4   3  -5   29.82    3.29
  -4  -3   5   29.71    3.52
   4   3  -5   35.77    3.80
  -4  -3   4  319.77   13.37
   4   3  -4  338.39   13.71
   4   3  -4  341.08   13.33
  -4  -3   4  360.03   13.78
   4   3  -4  370.55   14.67
  -4  -3   3   38.13    3.92
   4   3  -3   40.29    4.16
   4   3  -3   37.40    4.07
   4   3  -3   42.08    3.86
   4   3  -2    8.84    1.88
   4   3  -2   11.14    1.90
  -4  -3   2    6.03    1.61
   4   3  -2    8.69    2.01
   4   3  -2    7.28    1.54
   4   3  -2   10.11    1.81
   4   3  -2    7.22    1.50
   4   3  -2    8.01    1.90
   4   3  -1    4.94    1.42
  -4  -3   1    3.04    0.99
   4   3  -1    3.69    1.28
   4   3  -1    5.16    1.49
  -4  -3   0  149.21    6.48
   4   3   0  168.73    8.17
   4   3   0  154.69    7.72
   4   3   0  157.24    7.80
   4   3   0  159.14    8.13
   4   3   0  163.33    7.88
   4   3   1   97.11    5.76
   4   3   1   91.64    5.91
   4   3   1  112.39    6.42
  -4  -3  -1  110.12    5.17
  -4  -3  -2  571.64   15.15
   4   3   2  509.47   15.82
   4   3   2  516.20   17.22
   4   3   2  532.17   16.20
   4   3   3   98.22    4.96
  -4  -3  -3  107.11    4.84
   4   3   3  104.71    5.60
   4   3   4 1525.97   38.23
   4   3   4 1479.34   37.98
   4   3   4 1482.50   37.05
  -4  -3  -5    8.41    1.53
   4   3   5    8.84    1.79
   4   3   5    8.15    1.62
   4   3   5    9.70    1.84
   4   3   6  213.77    8.96
  -4  -3  -6  212.93    9.27
   4   3   6  205.24    8.49
   4   3   6  200.46    8.84
   4   3   6  212.91    9.21
  -4  -3  -7  191.38    9.53
   4   3   7  195.22    8.73
   4   3   8    1.07    0.80
  -4  -3  -8    2.06    1.24
  -4  -3  -9  236.53   11.43
   4   3   9  226.74   10.22
  -4  -3 -10   10.81    2.31
   4   3  10    9.58    1.87
  -4  -3 -11   -0.33    0.80
  -4  -3 -12    5.59    1.25
   4   3  12    5.45    1.17
  -4  -4   7   34.08    2.54
   4   4  -6   41.79    3.27
  -4  -4   6   50.81    3.98
   4   4  -5   83.78    5.62
   4   4  -5   79.89   27.04
  -4  -4   5   92.72    6.06
  -4  -4   4  120.97    7.49
   4   4  -4  125.28    7.49
   4   4  -4  115.73    7.10
  -4  -4   4  130.09    7.58
   4   4  -4  109.49    7.57
   4   4  -3  613.68   20.57
  -4  -4   3  621.29   20.26
   4   4  -3  611.38   20.58
  -4  -4   3  626.77   20.18
  -4  -4   2   34.33    3.69
   4   4  -2   41.50    4.28
   4   4  -2   37.15    3.40
  -4  -4   1   67.60    4.87
   4   4  -1   70.75    5.07
   4   4  -1   68.25    5.02
  -4  -4   0  118.43    5.88
   4   4   0  113.94    7.08
   4   4   0   95.48    6.21
  -4  -4   0  101.23    6.08
   4   4   1  193.24    9.33
   4   4   1  190.19    9.38
   4   4   1  209.75    8.96
  -4  -4  -1  197.26    8.36
   4   4   2    3.52    1.25
   4   4   2    2.61    1.09
  -4  -4  -2    2.14    0.86
   4   4   2    2.96    1.34
   4   4   3   17.32    2.21
   4   4   3   20.31    2.50
  -4  -4  -3   22.90    2.44
   4   4   3   21.07    2.64
   4   4   4  370.17   13.91
   4   4   4  350.02   12.80
  -4  -4  -5  251.84    9.77
   4   4   5  252.65   10.81
   4   4   5  275.64   11.07
   4   4   6    1.90    1.05
  -4  -4  -6    0.89    0.79
   4   4   6    2.19    1.09
   4   4   6    2.78    1.26
   4   4   7   84.66    5.45
  -4  -4  -7   85.26    5.94
   4   4   7   90.51    5.66
   4   4   7   80.10    5.89
  -4  -4  -8    2.39    1.32
   4   4   8    1.32    0.88
  -4  -4  -9   39.31    4.43
   4   4   9   38.20    3.43
   4   4   9   38.60    3.87
  -4  -4 -10  158.11    8.85
   4   4  10  167.50    7.86
  -4  -4 -11   19.68    2.77
  -4  -4 -12  127.50    6.02
   4   4  12  109.18    5.19
  -4  -5   6    8.06    1.35
   4   5  -5   70.92    4.69
  -4  -5   5   71.88    4.89
   4   5  -4  166.72    8.53
  -4  -5   4  171.15    8.56
   4   5  -4  161.65    8.31
   4   5  -3    4.74    1.77
   4   5  -3    6.32    1.86
  -4  -5   3    4.08    1.58
  -4  -5   2  433.43   15.63
   4   5  -2  415.17   16.10
  -4  -5   2  422.61   15.57
  -4  -5   1  242.69   10.48
   4   5  -1  228.25   10.26
   4   5  -1  247.02   10.45
  -4  -5   1  247.09   11.23
  -4  -5   0    3.64    1.19
   4   5   0    3.39    1.53
   4   5   0    4.02    1.60
  -4  -5   0    4.24    1.33
   4   5   1  270.39   12.26
  -4  -5  -1  287.07   11.47
   4   5   1  276.20   11.30
   4   5   1  284.29   12.61
   4   5   2  272.15   11.81
  -4  -5  -2  273.43   10.99
   4   5   2  278.93   11.23
   4   5   2  271.77   12.54
   4   5   3  133.91    7.13
   4   5   3  116.32    7.93
   4   5   3  118.23    6.63
  -4  -5  -3  139.83    7.10
   4   5   3  131.60    7.22
  -4  -5  -4  510.11   16.23
   4   5   4  488.56   18.09
   4   5   5   83.82    6.18
   4   5   5   93.31    6.21
   4   5   6  236.03   10.78
  -4  -5  -6  242.65   10.20
   4   5   6  262.32   11.46
  -4  -5  -7  121.29    7.15
   4   5   7  116.15    6.89
   4   5   7  122.98    7.66
   4   5   7  110.49    6.80
  -4  -5  -8   72.04    5.65
   4   5   8   64.49    5.36
  -4  -5  -9   77.21    5.93
   4   5   9   61.36    4.84
  -4  -5 -10  192.73    9.56
   4   5  10  176.94    8.01
  -4  -5 -11  142.30    7.43
  -4  -5 -12  227.32    8.55
   4   6  -5   71.97    3.95
  -4  -6   5   75.82    4.12
   4   6  -4    1.33    0.84
  -4  -6   4    2.41    1.07
   4   6  -4    3.28    1.10
   4   6  -3  166.34    8.62
   4   6  -3  166.64    8.59
  -4  -6   3  154.81    8.13
   4   6  -2   89.98    6.49
  -4  -6   2   81.98    5.95
  -4  -6   1   21.80    3.06
   4   6  -1   26.81    3.18
  -4  -6   1   16.78    2.91
   4   6   0   90.29    6.93
   4   6   0   85.75    6.40
  -4  -6   0  106.81    6.71
  -4  -6   0  102.62    6.99
   4   6   1  118.80    7.97
   4   6   1   98.85    7.16
  -4  -6  -1  105.16    7.03
   4   6   1  129.78    7.14
   4   6   2   93.37    7.03
   4   6   2   92.69    7.30
  -4  -6  -2  102.44    6.69
   4   6   2  101.63    6.40
   4   6   3  157.85    9.92
   4   6   3  171.13    8.47
  -4  -6  -3  171.06    8.84
   4   6   3  180.87    8.98
   4   6   3  178.07    9.15
   4   6   4  256.34   10.25
  -4  -6  -4  254.67   10.93
   4   6   4  244.28   11.03
   4   6   5   12.50    2.62
   4   6   6    2.80    1.33
  -4  -6  -6    4.76    1.42
   4   6   6    3.55    1.48
   4   6   7   60.33    5.15
  -4  -6  -7   75.88    5.57
  -4  -6  -7   74.34    4.71
   4   6   7   77.49    6.03
  -4  -6  -8   69.05    5.42
   4   6   8   64.04    4.81
   4   6   8   61.79    5.38
  -4  -6  -9    3.75    1.46
   4   6   9    4.38    1.47
  -4  -6 -10   11.38    2.22
   4   6  10    9.75    1.71
   4   6  10    6.26    1.38
  -4  -6 -11  449.58   14.82
   4   7  -4    6.80    1.22
   4   7  -4    7.35    1.24
   4   7  -3  379.68   13.10
   4   7  -3  382.24   13.16
  -4  -7   3  380.69   12.69
   4   7  -2    1.37    0.97
  -4  -7   2    0.61    0.81
  -4  -7   1    2.76    1.20
   4   7   0  526.56   19.02
   4   7   1   86.52    6.76
   4   7   1   94.31    6.90
  -4  -7  -1  104.65    5.95
  -4  -7  -1   92.69    6.75
   4   7   2    7.55    2.09
   4   7   2    9.09    2.31
  -4  -7  -2    7.68    1.76
  -4  -7  -2   11.26    2.35
   4   7   2    6.81    1.91
   4   7   3  148.24    8.65
   4   7   3  157.62    9.99
  -4  -7  -3  169.00    8.15
  -4  -7  -3  149.57    8.62
   4   7   3  163.39    8.60
   4   7   4   37.78    3.81
  -4  -7  -4   38.95    4.17
   4   7   4   42.12    4.25
   4   7   5    0.97    1.09
  -4  -7  -5    1.51    0.85
   4   7   5    2.68    1.38
   4   7   6  197.78   10.47
  -4  -7  -6  216.54    9.44
  -4  -7  -6  212.57    9.12
  -4  -7  -7   16.89    2.57
   4   7   7   16.21    2.71
  -4  -7  -8    6.15    1.71
   4   7   8    5.42    1.51
   4   7   8    3.02    1.37
  -4  -7  -9    7.67    1.84
   4   7   9    9.55    2.01
  -4  -7 -10   20.18    2.60
   4   7  10   18.39    2.32
   4   7  10   16.61    1.92
  -4  -7 -11    0.68    0.65
   4   8  -3  161.36    6.25
   4   8  -2   77.05    4.80
   4   8  -1   35.71    3.63
   4   8  -1   34.66    3.60
   4   8   0    5.73    1.72
  -4  -8   0    5.22    1.24
   4   8   0    6.77    1.56
   4   8   1    1.16    1.03
   4   8   2   28.49    3.67
   4   8   2   34.74    3.50
   4   8   3  418.66   14.85
   4   8   3  432.40   14.87
   4   8   4    0.63    0.90
   4   8   4    0.69    0.85
   4   8   5  283.82   11.93
   4   8   6  279.20   11.90
  -4  -8  -7   11.38    1.95
  -4  -8  -8    0.28    0.70
   4   8   8    0.27    0.67
   4   8   8    0.68    0.90
  -4  -8  -9  336.80   11.92
   4   8   9  321.90   12.12
  -4  -8 -10   64.42    4.18
   4   8  10   59.42    3.97
   4   9  -1   90.73    4.80
   4   9  -1  100.59    4.99
   4   9   0  290.06   10.89
   4   9   0  323.65   11.21
   4   9   1    2.30    1.15
   4   9   1    3.36    1.16
  -4  -9  -1    5.02    1.19
   4   9   1    3.87    1.14
   4   9   2  131.09    7.09
   4   9   2  117.92    6.59
  -4  -9  -2  142.36    6.67
   4   9   3   62.02    4.68
   4   9   3   58.64    4.28
   4   9   3   61.90    4.32
   4   9   4    0.55    0.73
   4   9   5   58.15    4.53
   4   9   6   16.79    2.48
  -4  -9  -7   21.04    2.43
   4   9   7   16.42    2.42
   4   9   8  349.97   12.40
  -4  -9  -9   -0.18    0.47
   4  10   0  127.09    4.62
   4  10   1   49.06    2.98
   4  10   2   34.50    2.63
  -4 -10  -2   39.94    2.77
   4  10   2   35.49    2.78
  -4 -10  -3   59.78    3.73
   4  10   3   42.80    3.53
  -4 -10  -4   89.70    4.95
   4  10   5   68.66    4.03
  -4 -10  -6   -0.21    0.66
   4  10   6   -0.20    0.53
  -4 -10  -7  110.17    5.20
   4  10   7  115.47    5.69
   4  10   7  123.18    5.63
  -4 -10  -8   59.92    3.07
   4  10   8   52.97    3.45
  -4 -11  -4    9.41    1.13
  -4 -11  -4    9.83    1.15
  -4 -11  -5   11.81    1.33
  -4 -11  -5   13.03    1.41
  -4 -11  -6   76.68    3.51
  -4 -11  -6   77.82    3.52
   5  -9  -3  147.00    5.58
   5  -9  -2  131.89    5.50
   5  -9   0    0.68    0.47
   5  -8  -6    6.12    0.92
   5  -8  -5  139.36    5.53
   5  -8  -4   44.16    3.24
   5  -8  -3   43.71    3.62
   5  -8  -2   17.97    2.55
   5  -8  -1    3.55    1.19
   5  -8   0  114.01    5.96
   5  -8   0  102.19    5.80
   5  -8   1    4.19    1.19
   5  -8   1    2.84    0.98
   5  -8   2   96.39    5.01
   5  -8   3  204.54    7.13
   5  -7  -7  104.56    4.49
   5  -7  -7  100.09    4.45
   5  -7  -6   12.02    1.77
   5  -7  -5    3.08    1.12
   5  -7  -5    4.66    1.30
   5  -7  -5    3.61    0.98
   5  -7  -4  144.30    7.17
   5  -7  -4  140.67    6.99
   5  -7  -4  150.98    7.26
   5  -7  -3  164.75    7.63
   5  -7  -3  174.57    8.70
   5  -7  -2   12.32    1.84
   5  -7  -2   13.99    2.40
   5  -7  -2   13.41    2.68
   5  -7  -1  260.82   11.17
   5  -7  -1  255.79   12.04
   5  -7   0   34.99    3.78
   5  -7   0   40.17    4.31
   5  -7   0   34.80    3.49
   5  -7   1  205.69    9.64
   5  -7   1  209.41    9.60
   5  -7   1  222.08    9.52
   5  -7   2  141.64    7.00
   5  -7   2  156.45    7.48
   5  -7   3  216.73    8.70
   5  -7   4    1.83    0.69
   5  -7   5   66.25    3.11
   5  -6  -8   17.73    1.46
   5  -6  -8   19.64    1.72
   5  -6  -7    2.08    0.86
   5  -6  -7    1.15    0.77
   5  -6  -6   43.28    3.75
   5  -6  -6   43.43    3.81
   5  -6  -5   32.53    2.98
   5  -6  -5   33.69    3.79
   5  -6  -4   50.05    3.64
   5  -6  -4   59.14    4.65
   5  -6  -4   56.94    5.10
   5  -6  -3    8.05    1.94
   5  -6  -3    4.66    1.57
   5  -6  -3    6.37    1.38
   5  -6  -3    6.26    1.88
   5  -6  -2   25.10    3.13
   5  -6  -2   25.19    2.69
   5  -6  -2   19.86    3.37
   5  -6  -2   24.37    2.96
   5  -6  -1  316.95   11.90
   5  -6  -1  336.63   11.77
   5  -6  -1  342.19   13.15
   5  -6  -1  295.50   14.28
   5  -6   0    5.41    1.35
   5  -6   0    5.21    1.29
   5  -6   1   82.58    6.46
   5  -6   1   76.08    4.90
   5  -6   2  724.12   22.24
   5  -6   2  707.00   22.26
   5  -6   3   30.13    3.21
   5  -6   3   25.97    3.26
   5  -6   3   25.26    2.64
   5  -6   4   10.72    2.13
   5  -6   4   14.13    2.25
   5  -6   5   71.87    5.04
   5  -6   5   75.65    4.70
   5  -6   6    3.00    0.82
   5  -5  -8  105.79    4.35
   5  -5  -8  110.22    4.85
   5  -5  -7   69.51    4.37
   5  -5  -7   76.75    4.80
   5  -5  -6   83.57    5.66
   5  -5  -5   12.18    2.45
   5  -5  -4  237.88   10.29
   5  -5  -4  215.52   11.18
   5  -5  -3    1.32    1.25
   5  -5  -3    1.67    1.01
   5  -5  -3    2.39    1.44
   5  -5  -2   57.38    5.05
   5  -5  -2   53.76    4.28
   5  -5  -2   59.38    5.21
   5  -5  -2   70.75    6.07
   5  -5  -2   60.32    3.81
   5  -5  -2   52.77    4.89
   5  -5  -1    5.46    1.52
   5  -5  -1    4.73    1.52
   5  -5  -1    2.83    1.41
   5  -5  -1    3.78    1.20
   5  -5  -1    5.36    1.60
   5  -5  -1    4.46    1.15
   5  -5  -1    2.99    1.58
   5  -5   0   10.52    2.04
   5  -5   0    8.16    2.17
   5  -5   0    7.92    1.70
   5  -5   0   10.15    2.14
   5  -5   0    6.83    1.50
   5  -5   1   14.33    2.11
   5  -5   1   12.18    2.06
   5  -5   1   12.22    2.43
   5  -5   1   13.24    2.51
   5  -5   1   12.10    2.69
   5  -5   1   12.37    2.03
   5  -5   2    6.53    1.96
   5  -5   3   16.12    2.88
   5  -5   3   12.71    2.54
   5  -5   3   19.34    2.47
   5  -5   3   12.95    2.45
   5  -5   4   44.80    4.67
   5  -5   4   44.77    3.90
   5  -5   4   36.14    4.09
   5  -5   4   51.91    3.88
   5  -5   5   49.58    4.72
   5  -5   5   49.69    4.40
   5  -5   5   48.45    3.48
   5  -5   6   35.49    3.62
   5  -5   6   37.90    3.49
   5  -5   7   27.29    2.62
   5  -5   7   28.18    2.50
   5  -4  -8    8.38    1.34
   5  -4  -8    9.58    1.19
   5  -4  -7  141.49    6.49
   5  -4  -7  142.46    6.60
   5  -4  -7  139.68    7.02
   5  -4  -6   27.77    3.10
   5  -4  -6   27.28    3.19
   5  -4  -6   28.03    3.46
   5  -4  -5  656.32   20.62
   5  -4  -4  246.50   10.82
  -5   4   4  222.04   11.21
   5  -4  -4  237.32   10.23
   5  -4  -4  212.57   11.23
   5  -4  -3   25.44    3.70
  -5   4   3   22.59    3.30
   5  -4  -3   22.73    2.58
   5  -4  -3   25.56    3.37
   5  -4  -2    4.18    1.28
   5  -4  -2    4.11    1.54
   5  -4  -2    3.04    1.38
   5  -4  -2    2.85    1.19
   5  -4  -2    5.07    1.89
   5  -4  -2    3.86    1.01
   5  -4  -1   64.87    5.26
   5  -4  -1   65.94    5.47
   5  -4  -1   65.05    4.84
   5  -4  -1   54.46    5.46
   5  -4  -1   69.04    5.21
   5  -4  -1   72.24    4.84
   5  -4  -1   74.06    4.52
   5  -4  -1   64.02    5.08
   5  -4   0   31.05    3.49
   5  -4   0   40.04    3.72
   5  -4   0   40.98    4.28
   5  -4   0   34.61    3.83
   5  -4   0   42.90    3.70
   5  -4   0   38.32    3.45
   5  -4   0   27.57    3.99
   5  -4   0   38.05    3.57
   5  -4   1  290.61   11.39
   5  -4   1  250.89   12.57
   5  -4   1  296.15   12.29
   5  -4   1  283.88   10.87
   5  -4   1  293.12   11.11
   5  -4   2   26.68    2.86
   5  -4   2   21.06    2.53
   5  -4   2   20.27    3.06
   5  -4   2   17.33    3.03
   5  -4   2   19.36    3.07
   5  -4   3  374.65   14.49
   5  -4   3  391.82   12.68
   5  -4   3  335.03   14.26
   5  -4   3  370.47   15.09
   5  -4   3  380.77   13.38
   5  -4   4    7.44    1.96
   5  -4   4    5.28    1.55
   5  -4   4    6.43    1.59
   5  -4   5   16.49    2.90
   5  -4   5   16.14    2.28
   5  -4   6  474.84   17.49
   5  -4   6  510.26   14.80
   5  -4   7   33.57    3.49
   5  -4   7   34.23    3.39
   5  -4   8    2.01    0.83
   5  -4   8    1.37    0.71
   5  -3  -8  368.69   11.22
   5  -3  -8  369.77   11.18
   5  -3  -7   33.91    3.31
   5  -3  -7   38.70    3.09
   5  -3  -7   35.17    3.37
   5  -3  -6   21.38    3.00
   5  -3  -6   21.32    2.89
   5  -3  -6   20.03    2.68
   5  -3  -5   68.18    5.48
   5  -3  -5   56.06    4.99
   5  -3  -5   60.59    5.42
   5  -3  -4  154.24    8.48
  -5   3   4  131.03    8.36
   5  -3  -4  137.03    6.18
   5  -3  -3   85.40    6.08
  -5   3   3   69.78    5.81
   5  -3  -3   82.06    5.90
   5  -3  -3   75.29    4.65
   5  -3  -3   75.32    6.21
   5  -3  -2  161.89    8.58
  -5   3   2  155.98    8.50
   5  -3  -2  167.07    8.57
   5  -3  -2  172.86    9.08
   5  -3  -2  164.70    7.32
   5  -3  -1   28.89    3.57
   5  -3  -1   34.55    3.26
   5  -3  -1   37.87    3.90
   5  -3  -1   37.93    4.26
   5  -3  -1   27.50    3.11
   5  -3  -1   39.16    3.19
   5  -3  -1   31.53    3.06
   5  -3  -1   25.05    3.30
   5  -3   0   13.95    2.21
   5  -3   0   10.34    2.08
   5  -3   0   13.34    2.27
   5  -3   0   14.76    2.97
   5  -3   0   11.93    1.96
   5  -3   1   13.87    2.08
   5  -3   1   13.80    2.41
   5  -3   1   17.80    2.39
   5  -3   1   17.54    2.47
   5  -3   1   15.91    2.51
   5  -3   1   17.13    2.36
   5  -3   2   27.97    3.10
   5  -3   2   31.14    3.69
   5  -3   2   28.25    3.09
   5  -3   2   27.72    2.89
   5  -3   2   28.86    3.44
   5  -3   2   29.37    3.16
   5  -3   2   26.58    2.85
   5  -3   2   26.37    3.71
   5  -3   3  693.68   19.50
   5  -3   3  650.57   19.96
   5  -3   3  659.20   21.62
   5  -3   3  656.59   21.49
   5  -3   3  672.42   20.13
   5  -3   3  668.18   19.05
   5  -3   3  666.83   20.32
   5  -3   4   14.43    2.64
   5  -3   4   21.55    2.37
   5  -3   4   22.53    2.95
   5  -3   4   14.14    2.64
   5  -3   4   19.65    2.71
   5  -3   5    6.11    1.86
   5  -3   5    5.09    1.55
   5  -3   5    8.17    1.70
   5  -3   6   13.91    2.63
   5  -3   6   17.26    2.72
   5  -3   6   17.72    2.30
   5  -3   7   -0.38    0.93
   5  -3   7   -0.33    0.81
   5  -3   7    1.13    0.71
   5  -3   8    3.60    1.21
   5  -3   8    2.72    1.06
  -5   3  -9  131.45    6.00
   5  -2  -8  124.98    5.66
   5  -2  -8  116.60    4.88
   5  -2  -7    7.47    1.58
   5  -2  -7    7.07    1.68
   5  -2  -6  143.29    8.08
   5  -2  -6  133.14    6.79
   5  -2  -6  136.24    7.61
   5  -2  -5  224.98   10.99
   5  -2  -5  237.37   10.32
   5  -2  -5  214.80   10.66
   5  -2  -4   71.59    5.60
  -5   2   4   68.87    5.78
   5  -2  -4   65.25    3.91
   5  -2  -4   69.45    5.83
  -5   2   3  448.93   16.56
   5  -2  -3  487.83   14.30
   5  -2  -3  455.22   13.93
   5  -2  -2   88.20    5.66
   5  -2  -2   70.29    5.63
  -5   2   2   71.74    5.49
   5  -2  -2   78.93    5.45
   5  -2  -2   93.09    6.24
   5  -2  -2   82.11    4.97
   5  -2  -2   80.81    4.79
   5  -2  -2   68.17    5.71
   5  -2  -1  102.41    6.55
   5  -2  -1  102.26    6.30
  -5   2   1  105.54    6.29
   5  -2  -1  107.02    6.44
   5  -2  -1  104.01    6.18
   5  -2  -1  107.75    6.95
   5  -2  -1  108.57    5.77
   5  -2  -1  102.32    5.78
   5  -2  -1  101.76    5.34
   5  -2  -1   99.24    5.55
   5  -2  -1   98.99    6.56
   5  -2   0    1.25    0.89
   5  -2   0    0.99    0.87
   5  -2   0    0.34    0.68
   5  -2   0    0.66    0.93
  -5   2   0    0.52    0.69
   5  -2   0    0.66    0.74
   5  -2   0    0.59    0.94
   5  -2   0    0.54    0.54
   5  -2   0   -0.25    0.56
   5  -2   1  183.49    8.57
   5  -2   1  160.98    8.02
   5  -2   1  184.72    8.38
   5  -2   1  195.40    8.35
   5  -2   1  170.03    7.93
   5  -2   1  165.80    7.83
   5  -2   1  163.01    7.54
   5  -2   2  297.07   11.87
   5  -2   2  299.72   11.40
   5  -2   2  296.36   11.86
   5  -2   2  293.12   11.95
   5  -2   2  300.47   11.21
   5  -2   2  300.18   12.75
   5  -2   2  327.70   11.34
   5  -2   2  295.41   11.61
   5  -2   2  296.12   11.44
   5  -2   2  284.99   10.57
   5  -2   3  320.29   11.44
   5  -2   3  302.18   11.79
   5  -2   3  317.68   11.47
   5  -2   3  305.81   12.24
   5  -2   3  297.41   11.80
   5  -2   3  317.73   12.99
   5  -2   3  301.52   10.93
   5  -2   3  296.70   11.20
   5  -2   3  311.77   11.54
   5  -2   3  291.09   10.60
   5  -2   4    4.83    1.25
   5  -2   4    5.08    1.63
   5  -2   4    5.62    1.45
   5  -2   4    4.23    1.27
   5  -2   4    4.52    1.48
   5  -2   4    5.72    1.32
   5  -2   4    3.78    1.42
   5  -2   4    2.54    1.19
   5  -2   4    3.99    1.38
   5  -2   5 1234.29   34.81
   5  -2   5 1270.82   34.34
   5  -2   5 1261.65   30.94
   5  -2   5 1268.85   33.08
   5  -2   6  147.70    8.78
   5  -2   6  139.88    8.09
   5  -2   6  152.11    7.37
   5  -2   7    5.35    1.80
   5  -2   7    2.51    1.30
   5  -2   7    3.45    1.11
   5  -2   8   57.34    4.70
   5  -2   8   65.85    3.59
   5  -2   8   60.44    4.83
  -5   2  -9  605.72   18.34
   5  -1  -8    0.39    0.52
   5  -1  -7    0.89    0.67
   5  -1  -7   -0.30    0.86
   5  -1  -6  108.77    6.51
   5  -1  -5   42.18    3.80
   5  -1  -5   40.81    4.29
   5  -1  -4  165.24    9.52
   5  -1  -4  177.65    8.81
  -5   1   4  174.91    9.32
   5  -1  -4  183.47    9.26
   5  -1  -4  177.09    9.45
   5  -1  -3   18.64    3.00
   5  -1  -3   16.55    2.33
   5  -1  -3   13.74    1.89
   5  -1  -3   13.88    2.68
   5  -1  -3   10.73    2.20
  -5   1   3   13.94    2.54
   5  -1  -3   18.48    2.79
   5  -1  -3   13.48    2.08
   5  -1  -3   14.74    1.96
   5  -1  -2   73.27    5.60
   5  -1  -2   65.38    4.82
   5  -1  -2   68.39    5.41
  -5   1   2   56.69    4.79
   5  -1  -2   75.97    5.18
   5  -1  -2   76.93    4.77
   5  -1  -1    1.44    1.02
   5  -1  -1    2.54    1.10
   5  -1  -1    1.35    0.90
   5  -1  -1    1.07    0.85
   5  -1  -1    1.72    1.04
  -5   1   1    1.71    0.86
   5  -1  -1    3.80    1.38
   5  -1  -1    1.58    1.10
   5  -1   0    3.20    1.20
   5  -1   0    3.28    1.27
   5  -1   0    2.92    1.17
   5  -1   0    2.47    0.99
   5  -1   0    3.54    1.33
   5  -1   0    3.68    1.17
   5  -1   0    0.97    0.92
   5  -1   0    4.13    1.14
   5  -1   0    3.61    1.49
   5  -1   0    1.48    0.82
   5  -1   1  373.37   13.89
   5  -1   1  368.53   13.44
   5  -1   1  383.82   14.10
   5  -1   1  419.27   15.08
   5  -1   1  387.81   12.80
   5  -1   1  386.42   13.28
   5  -1   1  379.46   13.26
   5  -1   1  383.99   13.24
   5  -1   2  721.54   21.41
   5  -1   2  729.53   20.69
   5  -1   2  731.13   22.32
   5  -1   2  640.81   20.83
   5  -1   2  692.95   19.96
   5  -1   2  681.04   19.65
   5  -1   2  693.81   20.61
   5  -1   2  696.25   20.29
   5  -1   2  706.29   19.71
   5  -1   3  186.18    8.16
   5  -1   3  172.80    8.37
   5  -1   3  181.29    7.82
   5  -1   3  173.20    8.40
   5  -1   3  168.93    7.80
   5  -1   3  175.08    8.10
   5  -1   4   58.55    4.50
   5  -1   4   58.89    4.24
   5  -1   4   58.67    4.56
   5  -1   4   63.25    4.70
   5  -1   4   62.81    4.25
   5  -1   4   56.41    4.57
   5  -1   4   59.69    4.68
   5  -1   4   62.87    4.82
   5  -1   5  144.17    7.10
   5  -1   5  137.68    7.67
   5  -1   5  153.59    7.33
   5  -1   5  146.00    6.54
   5  -1   5  147.83    8.04
   5  -1   5  140.49    7.45
   5  -1   5  147.66    7.93
   5  -1   5  137.50    6.22
   5  -1   6   16.18    2.68
   5  -1   6   17.04    2.74
   5  -1   6   15.77    2.63
   5  -1   6   13.87    2.29
   5  -1   7   16.82    2.77
   5  -1   7   16.49    2.78
   5  -1   7   18.83    2.41
   5  -1   8  294.08   12.22
   5  -1   8  330.36   12.94
   5  -1   8  318.60   10.46
  -5   1  -9   49.99    4.37
  -5   1 -10   16.72    2.19
   5  -1  10   15.41    2.08
   5   0  -7  352.91   10.81
   5   0  -6  516.47   16.31
   5   0  -5  243.16   10.66
   5   0  -5  226.98   10.36
   5   0  -4  362.22   13.05
  -5   0   4  363.66   14.17
   5   0  -4  364.29   14.22
   5   0  -4  382.11   14.70
   5   0  -3   19.75    3.01
   5   0  -3   19.55    2.76
   5   0  -3   23.48    3.22
   5   0  -3   17.79    2.39
   5   0  -3   17.29    2.09
  -5   0   3   20.30    2.83
   5   0  -2  106.51    6.24
   5   0  -2  112.07    6.94
   5   0  -2  105.75    6.57
  -5   0   2   98.80    6.10
   5   0  -2  110.51    6.27
   5   0  -2  102.12    5.68
   5   0  -2  111.01    7.15
   5   0  -1 1079.13   27.89
   5   0  -1 1056.62   28.75
   5   0  -1 1018.94   28.78
   5   0  -1 1016.65   28.75
  -5   0   1 1050.06   27.57
   5   0  -1 1037.39   28.89
   5   0  -1  999.89   28.44
   5   0   0   83.39    5.56
   5   0   0   73.67    5.31
   5   0   0   75.05    5.34
   5   0   0   87.10    5.38
   5   0   0   79.08    5.52
   5   0   0   85.28    5.39
   5   0   0   82.44    5.52
   5   0   0   70.99    4.71
   5   0   0   83.90    5.67
   5   0   1   55.36    4.33
   5   0   1   41.71    3.96
   5   0   1   53.10    4.22
   5   0   1   46.63    3.75
   5   0   1   44.28    4.10
   5   0   1   35.57    3.46
   5   0   1   41.49    3.74
   5   0   2    8.58    1.58
   5   0   2    6.77    1.52
   5   0   2    8.52    1.57
   5   0   2   12.22    2.15
   5   0   2   10.28    1.93
   5   0   2   12.57    2.06
   5   0   3  549.65   16.62
   5   0   3  548.10   17.50
   5   0   3  555.48   16.78
   5   0   3  520.65   17.22
   5   0   3  504.38   15.69
   5   0   3  522.26   17.00
   5   0   4  140.65    7.36
   5   0   4  143.68    6.60
   5   0   4  150.24    7.50
   5   0   4  137.49    7.33
   5   0   4  142.34    7.46
   5   0   4  146.92    6.95
   5   0   5  794.49   22.78
   5   0   5  839.65   23.13
   5   0   5  827.29   22.13
   5   0   5  788.31   23.69
   5   0   5  765.89   23.21
   5   0   6    2.25    0.94
   5   0   6    1.87    1.04
   5   0   7   72.14    4.96
  -5   0  -8   28.07    3.59
   5   0   8   23.26    3.18
   5   0   8   19.90    2.35
   5   0   8   21.52    3.04
  -5   0  -9   70.88    5.45
  -5   0 -10    7.02    1.59
   5   0  10    3.99    1.28
   5   0  11  403.63   11.95
   5   1  -8   10.87    1.37
   5   1  -7    6.92    1.48
   5   1  -6    2.11    0.95
   5   1  -5    0.61    0.75
   5   1  -5    0.34    0.83
  -5  -1   4  367.05   14.28
   5   1  -4  372.14   14.50
   5   1  -4  401.50   14.66
   5   1  -3    5.69    1.74
   5   1  -3    2.91    1.26
   5   1  -3    5.28    1.39
  -5  -1   3    2.68    1.17
   5   1  -3    5.06    1.65
   5   1  -2   34.04    3.26
   5   1  -2   34.49    3.47
   5   1  -2   33.99    3.45
  -5  -1   2   32.80    3.41
   5   1  -2   32.42    3.34
   5   1  -2   41.92    4.24
   5   1  -2   37.85    3.57
   5   1  -2   42.66    4.36
   5   1  -1   21.88    3.09
   5   1  -1   20.13    2.77
   5   1  -1   20.81    2.76
  -5  -1   1   19.25    2.39
   5   1  -1   18.18    2.78
   5   1  -1   23.08    3.04
   5   1  -1   24.52    3.00
   5   1  -1   23.04    2.71
   5   1  -1   21.61    2.72
   5   1   0   38.30    3.63
   5   1   0   34.50    3.51
   5   1   0   39.90    3.78
   5   1   0   32.80    3.60
   5   1   0   31.36    3.42
   5   1   0   37.57    3.62
   5   1   0   31.00    3.05
   5   1   0   38.00    3.80
   5   1   1   25.42    2.86
   5   1   1   34.97    3.42
   5   1   1   26.49    2.89
   5   1   1   30.98    3.41
   5   1   1   28.48    3.14
   5   1   2 1286.63   33.61
   5   1   2 1325.38   32.74
   5   1   2 1278.20   34.36
   5   1   2 1294.37   34.08
   5   1   2 1344.04   33.42
   5   1   3   79.69    4.38
   5   1   3   71.53    4.27
   5   1   3   84.99    5.52
   5   1   3   77.00    5.14
   5   1   4  596.85   18.49
   5   1   4  561.08   18.04
   5   1   4  602.69   18.01
   5   1   5  906.07   25.20
   5   1   5  909.00   25.17
   5   1   5  919.00   24.73
   5   1   5  907.39   24.94
   5   1   5  851.51   25.24
   5   1   6   -0.27    0.55
   5   1   6    0.27    0.77
   5   1   6    0.23    0.52
  -5  -1  -6    1.27    1.01
   5   1   6    0.36    0.95
   5   1   6    0.65    0.72
  -5  -1  -7   -0.37    0.98
   5   1   7    0.31    0.69
  -5  -1  -8  271.28   11.96
   5   1   8  262.71   10.12
   5   1   8  253.78   11.42
  -5  -1  -9    8.96    2.02
   5   1   9   10.28    2.11
  -5  -1 -10  189.56    8.74
   5   1  10  172.96    8.32
  -5  -1 -11   38.61    3.13
   5   1  11   46.19    3.37
   5   2  -7    4.63    1.09
   5   2  -6  102.02    5.45
   5   2  -5  252.31   10.60
   5   2  -4  360.81   14.12
   5   2  -4  351.44   13.46
   5   2  -4  389.69   13.74
   5   2  -3    7.51    1.87
  -5  -2   3    6.05    1.55
   5   2  -3    3.54    1.48
   5   2  -3    5.23    1.68
   5   2  -3    8.54    1.88
   5   2  -2  396.69   13.00
  -5  -2   2  381.75   13.47
   5   2  -2  347.32   14.36
   5   2  -2  379.42   13.24
   5   2  -2  365.28   14.59
   5   2  -2  363.72   12.73
   5   2  -2  388.50   13.19
   5   2  -2  385.22   14.67
   5   2  -2  358.41   13.49
   5   2  -1   10.67    2.16
   5   2  -1   12.88    2.10
   5   2  -1   10.36    1.91
   5   2  -1   10.92    2.28
   5   2  -1   12.35    2.46
   5   2  -1   13.46    2.22
   5   2   0  337.70   12.21
   5   2   0  302.70   11.55
   5   2   0  308.81   12.37
   5   2   0  312.91   12.69
   5   2   0  298.60   12.04
   5   2   0  310.90   12.52
   5   2   0  323.34   12.67
   5   2   0  308.26   12.03
   5   2   1   20.49    2.47
   5   2   1   22.61    2.77
   5   2   1   20.40    2.77
   5   2   1   16.72    2.43
   5   2   1   21.16    2.86
   5   2   1   25.64    3.19
   5   2   1   26.14    3.37
   5   2   1   22.89    2.91
   5   2   2  449.55   15.56
   5   2   2  431.05   14.00
   5   2   2  441.95   15.00
   5   2   2  420.37   15.19
   5   2   2  446.13   15.94
   5   2   3   42.87    3.96
   5   2   3   32.44    2.85
   5   2   3   38.50    3.81
   5   2   3   33.55    3.26
   5   2   4  114.72    6.63
   5   2   4  124.97    7.20
   5   2   4  109.74    5.96
   5   2   4  117.51    6.61
   5   2   5  433.71   15.08
   5   2   5  475.84   15.98
   5   2   5  469.62   15.24
   5   2   5  457.76   14.47
   5   2   6   67.18    4.86
   5   2   6   72.34    4.76
   5   2   6   73.61    4.98
   5   2   7  138.34    6.81
  -5  -2  -7  155.91    8.10
   5   2   7  144.72    7.69
  -5  -2  -8  208.08    9.94
   5   2   8  185.33    9.54
   5   2   8  189.76    8.65
  -5  -2  -9    1.49    0.91
   5   2   9    1.72    1.24
  -5  -2 -10    0.64    0.79
   5   2  10    1.65    0.99
  -5  -2 -11   56.63    4.02
   5   2  11   60.34    4.07
   5   2  12   34.18    2.27
   5   3  -7   52.01    2.81
   5   3  -6   37.01    2.82
   5   3  -5   74.00    5.01
   5   3  -4   79.01    5.75
   5   3  -4   88.13    5.74
  -5  -3   3   67.52    5.14
   5   3  -3   60.80    5.25
   5   3  -3   59.70    5.11
   5   3  -3   56.16    4.94
   5   3  -2    6.90    2.08
   5   3  -2    6.64    1.55
   5   3  -2   10.43    2.26
   5   3  -2   10.36    1.84
   5   3  -2    8.04    1.91
   5   3  -1   10.92    2.44
   5   3  -1   12.09    2.16
   5   3  -1    7.30    1.77
   5   3  -1    7.06    1.69
   5   3   0   20.63    3.06
   5   3   0   14.99    2.43
   5   3   0   16.43    2.64
   5   3   0   18.93    2.98
   5   3   0   18.27    2.70
   5   3   0   13.55    2.45
   5   3   1  507.35   18.02
   5   3   1  566.38   18.05
   5   3   1  558.70   18.42
   5   3   1  507.73   17.62
   5   3   1  525.82   18.28
   5   3   2    1.41    0.85
   5   3   2    0.39    0.96
   5   3   2   -0.32    0.65
   5   3   2    1.98    1.25
   5   3   2    1.21    0.86
   5   3   3    3.72    1.07
   5   3   3    4.84    1.36
   5   3   3    5.61    1.42
   5   3   3    2.85    1.19
   5   3   4  361.34   14.31
   5   3   4  381.82   14.23
   5   3   4  400.20   14.90
   5   3   4  399.50   13.77
   5   3   5   15.06    2.46
   5   3   5   11.49    2.14
   5   3   5   10.86    2.09
   5   3   5   13.69    2.42
   5   3   5   14.01    2.28
   5   3   6  214.26    9.33
   5   3   6  198.22    9.37
   5   3   6  196.60    8.92
   5   3   6  203.70    9.02
  -5  -3  -7  335.08   12.68
  -5  -3  -8   16.33    2.62
   5   3   8   21.01    3.08
   5   3   8   17.62    2.54
  -5  -3  -9   41.28    4.18
   5   3   9   45.94    3.58
   5   3   9   42.26    4.16
  -5  -3 -10   18.53    2.63
   5   3  10   17.10    2.43
  -5  -3 -11   15.91    2.12
   5   3  12   72.73    3.65
   5   4  -6   35.84    2.33
   5   4  -5   12.75    1.87
   5   4  -4   21.43    2.81
   5   4  -4   26.62    2.98
   5   4  -3  547.19   18.71
   5   4  -3  561.49   18.74
   5   4  -2 1038.18   29.89
   5   4  -2 1026.77   30.24
   5   4  -2  987.23   26.64
   5   4  -1   13.00    2.18
   5   4  -1   11.72    2.11
   5   4  -1   13.17    2.32
   5   4   0   98.16    6.98
   5   4   0  109.59    7.65
   5   4   0   80.70    5.99
   5   4   0  101.14    6.42
   5   4   0  100.87    6.67
   5   4   1   33.59    3.99
   5   4   1   34.40    4.09
   5   4   1   38.54    4.25
   5   4   1   34.83    4.04
   5   4   2  158.01    8.07
   5   4   2  138.51    7.91
   5   4   2  151.35    8.88
   5   4   2  138.81    8.64
   5   4   3    4.78    1.28
   5   4   3    4.49    1.75
   5   4   3    7.00    1.66
   5   4   3    7.55    2.18
   5   4   3    5.59    1.51
   5   4   4  138.49    7.18
   5   4   4  133.31    8.31
   5   4   4  118.14    7.89
   5   4   4  129.68    7.39
   5   4   5    7.34    1.98
   5   4   5   10.11    2.24
   5   4   5    9.87    2.04
   5   4   6   36.66    3.83
   5   4   6   33.16    3.56
   5   4   6   27.27    3.25
   5   4   6   35.20    3.78
   5   4   6   28.42    3.53
   5   4   7  106.59    6.29
   5   4   7  116.22    6.78
   5   4   7  114.43    6.90
  -5  -4  -8  133.67    7.36
   5   4   8  118.97    6.42
  -5  -4  -9   85.53    5.92
   5   4   9   93.54    6.20
   5   4   9   96.90    5.49
  -5  -4 -10    6.07    1.56
   5   4  10    9.35    1.79
  -5  -4 -11   58.82    4.05
   5   4  12   20.20    1.87
   5   5  -4   20.32    2.46
   5   5  -4   20.08    2.36
   5   5  -3   26.76    3.24
   5   5  -3   18.14    2.67
   5   5  -2   11.93    2.42
   5   5  -2   12.16    2.45
   5   5  -1   88.65    5.63
   5   5  -1   89.99    5.80
   5   5   0   28.49    3.94
   5   5   0   27.01    3.47
   5   5   0   26.55    3.92
   5   5   0   32.55    3.81
   5   5   1   48.25    4.97
   5   5   1   44.30    4.67
   5   5   1   40.97    4.64
   5   5   1   49.67    5.01
   5   5   2  488.86   17.61
   5   5   2  486.18   18.89
   5   5   2  498.48   17.73
   5   5   2  492.38   18.84
   5   5   2  516.36   17.38
   5   5   3  921.83   25.73
   5   5   3  884.09   26.01
   5   5   3  910.25   29.17
   5   5   3  931.31   29.16
   5   5   4   21.01    2.68
   5   5   4   21.91    3.07
   5   5   5   48.09    4.97
   5   5   5   41.25    4.66
   5   5   5   49.61    4.67
   5   5   6    4.68    1.57
   5   5   6    8.12    2.05
   5   5   7    3.43    1.29
   5   5   7    5.87    1.55
   5   5   7    5.17    1.58
   5   5   7    5.07    1.61
  -5  -5  -8  178.90    8.50
   5   5   8  185.25    8.96
  -5  -5  -9   62.73    4.77
   5   5   9   56.05    4.16
  -5  -5 -10    3.30    1.17
   5   5  10    3.08    1.12
  -5  -5 -11   35.02    2.94
   5   5  11   35.37    2.62
   5   5  12    7.20    1.07
   5   6  -4   36.65    2.71
   5   6  -3   27.46    2.98
   5   6  -3   29.03    2.92
   5   6  -2   10.88    2.15
   5   6  -2   13.97    2.35
   5   6  -1  111.73    7.43
   5   6   0  102.88    7.17
   5   6   0   89.98    7.05
   5   6   0   81.07    5.81
   5   6   1   55.50    5.46
   5   6   1   50.36    4.97
   5   6   1   58.63    5.56
   5   6   1   51.44    4.97
   5   6   2  114.27    7.63
   5   6   2  118.20    8.27
   5   6   2  108.44    7.36
   5   6   2  124.84    8.38
   5   6   2  117.76    7.12
   5   6   3   26.72    3.27
   5   6   3   21.08    3.66
   5   6   3   22.32    2.98
   5   6   3   22.99    3.80
   5   6   3   18.40    2.89
   5   6   4  104.61    6.16
   5   6   5   42.28    4.92
   5   6   5   43.32    4.94
   5   6   5   42.24    4.34
   5   6   6    9.19    2.22
   5   6   6    6.93    1.92
   5   6   6   11.51    2.36
   5   6   7  208.21    9.82
   5   6   7  204.58   10.17
   5   6   8   44.47    3.63
   5   6   8   49.27    4.05
   5   6   8   51.74    4.56
  -5  -6  -9   13.52    2.06
   5   6   9   12.27    1.96
  -5  -6 -10   53.06    3.87
   5   6  10   59.62    3.97
   5   6  11   45.30    2.58
   5   7  -3   35.90    2.66
   5   7  -3   39.34    2.73
   5   7  -2    2.67    1.06
   5   7  -1  146.98    7.71
   5   7   0   70.02    5.46
   5   7   0   72.47    5.64
   5   7   0   59.31    4.46
   5   7   1    3.92    1.52
   5   7   1    3.19    1.44
   5   7   1    6.35    1.84
   5   7   2   98.19    6.74
   5   7   2  104.75    6.83
   5   7   2   90.33    6.77
   5   7   3   10.20    2.19
   5   7   3    7.67    1.75
   5   7   3    9.09    2.40
   5   7   3    8.00    1.88
   5   7   4   64.71    4.61
   5   7   4   51.34    5.46
   5   7   4   64.74    5.20
   5   7   5  126.45    8.43
   5   7   6   59.45    5.32
   5   7   6   67.02    5.37
   5   7   7    0.34    0.83
   5   7   7    1.42    1.01
   5   7   8    0.23    0.61
   5   7   8    0.64    0.71
   5   7   9    8.53    1.60
   5   7  10   54.61    3.37
   5   8  -1   20.19    2.22
   5   8   0    0.26    0.68
   5   8   0   -0.26    0.70
   5   8   1   11.07    2.08
   5   8   1   10.74    2.11
   5   8   1   14.30    2.14
   5   8   2  239.11   10.08
   5   8   2  237.29   10.04
   5   8   2  239.12   10.38
   5   8   3    4.47    1.35
   5   8   3    6.66    1.57
   5   8   3    4.21    1.67
   5   8   4  232.81   11.37
   5   8   4  254.70   10.41
   5   8   5    0.32    0.71
   5   8   6  183.16    9.13
   5   8   6  166.69    8.30
   5   8   7   42.95    3.90
   5   8   8   58.64    3.69
   5   8   8   56.20    4.23
   5   8   9   33.50    2.93
   5   8  10   52.13    2.56
   5   9   0    2.80    0.76
   5   9   1   52.83    3.41
   5   9   1   60.97    3.64
  -5  -9  -2   12.97    1.62
   5   9   2   16.14    2.00
   5   9   3   29.78    2.52
   5   9   3   30.83    3.09
   5   9   4   33.26    3.42
   5   9   5  126.98    6.24
   5   9   6  778.54   22.55
   5   9   6  806.88   21.85
  -5  -9  -7   78.31    4.23
   5   9   7   68.95    4.45
   5   9   7   71.93    4.48
   5   9   8    0.25    0.47
   5   9   9   45.67    2.35
   5  10   3   53.87    2.87
   5  10   7   10.10    1.21
   6  -7  -5   60.05    2.84
   6  -7  -4   53.71    3.01
   6  -7  -2  224.10    8.85
   6  -7  -1   20.22    2.55
   6  -7   0    7.32    1.44
   6  -7   1    2.88    0.88
   6  -7   2   86.53    4.53
   6  -7   3    1.14    0.62
   6  -7   3    2.92    0.75
   6  -6  -6    4.08    0.78
   6  -6  -6    4.63    0.84
   6  -6  -5    4.44    1.03
   6  -6  -4   18.17    2.26
   6  -6  -4   17.48    2.15
   6  -6  -3   47.96    3.80
   6  -6  -3   47.72    3.13
   6  -6  -2   35.50    3.13
   6  -6  -2   34.06    2.78
   6  -6  -1   42.75    4.41
   6  -6   0    1.42    0.99
   6  -6   0    3.11    1.16
   6  -6   1    8.51    1.71
   6  -6   1    8.95    1.72
   6  -6   1   11.18    2.17
   6  -6   2   40.71    3.64
   6  -6   2   36.70    3.35
   6  -6   3   12.18    1.91
   6  -6   4   64.63    4.04
   6  -6   4   70.32    4.11
   6  -6   5   27.88    2.15
   6  -6   5   31.13    2.27
   6  -5  -6   36.70    2.69
   6  -5  -5  340.04   11.87
   6  -5  -5  342.35   11.95
   6  -5  -4    5.00    1.47
   6  -5  -4    6.30    1.31
   6  -5  -3  233.09   10.55
   6  -5  -3  246.92    9.24
   6  -5  -3  227.71   10.12
   6  -5  -2    4.54    1.30
   6  -5  -2    3.28    1.32
   6  -5  -2    3.47    1.17
   6  -5  -2    4.44    1.62
   6  -5  -1   74.47    5.16
   6  -5  -1   79.12    4.95
   6  -5  -1   76.52    5.43
   6  -5  -1   81.34    6.42
   6  -5   0   50.75    3.98
   6  -5   0   60.38    4.32
   6  -5   0   62.07    4.88
   6  -5   0   51.51    5.31
   6  -5   0   58.62    4.55
   6  -5   0   61.37    3.94
   6  -5   1   32.54    3.61
   6  -5   1   37.91    3.71
   6  -5   1   39.00    3.23
   6  -5   1   27.52    3.69
   6  -5   2   36.09    3.84
   6  -5   2   35.60    3.71
   6  -5   2   31.43    3.45
   6  -5   2   41.00    3.34
   6  -5   3   72.01    5.24
   6  -5   3   82.80    5.52
   6  -5   4   35.48    3.53
   6  -5   4   35.65    2.86
   6  -5   5    6.13    1.38
   6  -5   6   78.99    4.15
   6  -4  -7   11.76    1.35
   6  -4  -6  206.01    7.60
   6  -4  -6  207.26    8.13
   6  -4  -5   82.38    5.23
   6  -4  -4  167.30    8.69
   6  -4  -4  172.49    8.86
   6  -4  -3   31.16    3.84
   6  -4  -3   40.83    4.29
   6  -4  -2   11.53    1.85
   6  -4  -2   11.68    2.27
   6  -4  -2   11.64    2.44
   6  -4  -2    9.74    1.85
   6  -4  -2    9.99    2.22
   6  -4  -1   33.65    3.76
   6  -4  -1   34.50    3.44
   6  -4  -1   37.31    3.84
   6  -4  -1   33.46    4.17
   6  -4  -1   41.49    3.56
   6  -4  -1   37.82    2.95
   6  -4  -1   34.18    3.52
   6  -4   0    2.88    1.20
   6  -4   0    1.71    1.08
   6  -4   0    4.91    1.41
   6  -4   0    4.16    1.85
   6  -4   0    3.76    1.16
   6  -4   1  110.96    6.30
   6  -4   1   96.56    6.41
   6  -4   1  115.63    6.79
   6  -4   1  101.57    5.89
   6  -4   1  103.48    5.81
   6  -4   2    0.76    0.80
   6  -4   2    1.27    0.84
   6  -4   2   -0.30    0.79
   6  -4   2    1.05    1.11
   6  -4   2    1.37    0.84
   6  -4   2    0.41    1.09
   6  -4   2    0.27    0.72
   6  -4   3   48.63    4.50
   6  -4   3   56.11    4.79
   6  -4   4   22.79    3.05
   6  -4   4   23.02    2.60
   6  -4   5  348.56   13.27
   6  -4   5  379.90   11.89
   6  -4   6    1.56    0.68
   6  -4   8   54.80    2.72
   6  -3  -7   36.92    2.47
   6  -3  -6    0.46    0.77
   6  -3  -6    1.39    0.74
   6  -3  -5   28.89    3.13
   6  -3  -5   31.82    3.15
   6  -3  -5   25.82    3.10
   6  -3  -4  378.46   13.89
   6  -3  -4  349.23   13.63
   6  -3  -3  794.51   25.64
   6  -3  -3  843.38   26.41
   6  -3  -2  185.65    9.88
   6  -3  -2  210.75    8.46
   6  -3  -2  192.17    9.98
   6  -3  -1    0.72    0.88
   6  -3  -1    2.65    1.13
   6  -3  -1   -0.39    0.86
   6  -3  -1    1.21    0.81
   6  -3   0   36.31    3.89
   6  -3   0   41.38    3.93
   6  -3   0   40.01    3.90
   6  -3   0   36.05    4.47
   6  -3   0   36.17    3.50
   6  -3   0   38.16    3.33
   6  -3   0   39.20    3.75
   6  -3   1    0.28    0.74
   6  -3   1    0.33    0.74
   6  -3   1   -0.33    1.05
   6  -3   1    0.64    0.84
   6  -3   1    0.64    0.78
   6  -3   1    0.28    0.69
   6  -3   2  213.41    9.40
   6  -3   2  211.21    9.51
   6  -3   2  209.73   10.89
   6  -3   2  205.64    9.63
   6  -3   2  205.83    9.70
   6  -3   2  214.22    8.95
   6  -3   2  230.03    9.63
   6  -3   3    0.73    0.69
   6  -3   3    0.62    0.69
   6  -3   3    0.69    0.84
   6  -3   3   -0.35    0.94
   6  -3   4  215.65   10.17
   6  -3   4  205.82    8.15
   6  -3   4  213.95    9.18
   6  -3   5  186.36    9.42
   6  -3   5  211.11    8.60
   6  -3   6   41.57    4.00
   6  -3   6   45.87    3.39
   6  -3   7   30.00    3.05
   6  -3   7   26.91    2.22
   6  -2  -7   21.09    1.91
   6  -2  -7   19.24    1.68
   6  -2  -6   19.07    2.38
   6  -2  -6   19.02    1.80
   6  -2  -6   22.38    2.45
   6  -2  -5    5.26    1.46
   6  -2  -5    6.34    1.47
   6  -2  -4    1.86    1.12
   6  -2  -4    1.28    0.96
   6  -2  -3    1.02    0.74
   6  -2  -3    0.38    0.77
   6  -2  -3    0.37    0.99
   6  -2  -2  124.70    7.68
   6  -2  -2  109.80    7.31
   6  -2  -2  118.33    6.25
   6  -2  -2  124.41    6.15
   6  -2  -2  110.94    7.48
   6  -2  -1    3.87    1.45
   6  -2  -1    6.44    1.55
   6  -2  -1    5.51    1.76
   6  -2  -1    4.68    1.57
   6  -2  -1    5.66    1.42
   6  -2  -1    4.25    1.11
   6  -2   0  209.75   10.00
   6  -2   0  188.87    8.56
   6  -2   0  187.32    8.70
   6  -2   0  193.74    8.15
   6  -2   0  190.46    8.20
   6  -2   0  172.71    8.24
   6  -2   0  185.25    9.08
   6  -2   1  275.23   11.51
   6  -2   1  297.36   12.29
   6  -2   1  274.19   11.92
   6  -2   1  275.80   10.84
   6  -2   1  271.79   11.14
   6  -2   1  278.96   11.05
   6  -2   1  259.92   10.45
   6  -2   1  254.44   10.52
   6  -2   1  258.63   10.45
   6  -2   1  253.08   10.47
   6  -2   2  275.05   11.19
   6  -2   2  260.68   10.86
   6  -2   2  265.69   11.66
   6  -2   2  254.22   10.55
   6  -2   2  272.99   10.77
   6  -2   2  261.08   10.80
   6  -2   2  269.02   10.96
   6  -2   2  263.72   10.40
   6  -2   3    1.29    0.77
   6  -2   3    1.74    1.11
   6  -2   3    3.99    1.27
   6  -2   3    1.22    0.81
   6  -2   3    2.00    1.11
   6  -2   3    0.82    0.95
   6  -2   3    1.62    1.03
   6  -2   4  385.77   12.86
   6  -2   4  358.90   14.04
   6  -2   4  364.81   12.91
   6  -2   4  398.38   12.68
   6  -2   4  385.09   13.84
   6  -2   5   12.02    1.73
   6  -2   5    7.85    1.82
   6  -2   5    7.59    1.70
   6  -2   5    6.11    1.63
   6  -2   6   10.63    1.96
   6  -2   6   10.66    1.88
   6  -2   7  429.50   14.15
   6  -2   7  408.71   12.72
   6  -2   8   13.40    1.42
   6  -2   8   13.10    1.86
   6  -1  -6   27.45    2.59
   6  -1  -5   50.66    4.52
   6  -1  -5   53.22    3.63
   6  -1  -5   59.79    4.52
   6  -1  -4   16.18    2.69
   6  -1  -4   14.21    2.70
   6  -1  -4   19.10    2.50
   6  -1  -3   38.60    4.22
   6  -1  -3   31.46    3.56
   6  -1  -3   30.79    2.70
   6  -1  -3   37.87    4.15
   6  -1  -2   57.32    5.09
   6  -1  -2   72.12    5.17
   6  -1  -2   55.81    5.02
   6  -1  -2   63.37    4.90
   6  -1  -2   67.75    4.55
   6  -1  -2   68.47    4.41
   6  -1  -2   61.22    5.50
   6  -1  -1   14.84    2.80
   6  -1  -1   17.34    2.67
   6  -1  -1   14.22    2.50
   6  -1  -1   15.05    2.67
   6  -1  -1   16.52    2.32
   6  -1  -1   13.49    2.41
   6  -1  -1   14.30    2.23
   6  -1   0  206.11    9.08
   6  -1   0  226.90   10.54
   6  -1   0  222.75   10.56
   6  -1   0  235.28   10.74
   6  -1   0  223.30    9.70
   6  -1   0  213.97    8.92
   6  -1   0  216.77   10.27
   6  -1   1  338.31   13.84
   6  -1   1  335.42   13.82
   6  -1   1  327.32   12.44
   6  -1   1  373.75   13.33
   6  -1   2    4.41    1.33
   6  -1   2    7.56    1.71
   6  -1   2    9.72    2.05
   6  -1   2    8.23    1.79
   6  -1   2   10.50    1.85
   6  -1   2   10.15    2.00
   6  -1   3    0.89    0.84
   6  -1   3    0.36    0.62
   6  -1   3    0.54    0.71
   6  -1   3    0.73    0.96
   6  -1   3    0.88    0.72
   6  -1   3    0.30    0.60
   6  -1   3    1.98    0.98
   6  -1   3    1.35    0.96
   6  -1   4   50.65    4.42
   6  -1   4   54.63    4.23
   6  -1   4   53.36    4.60
   6  -1   4   49.89    4.02
   6  -1   4   41.56    3.93
   6  -1   4   46.82    3.72
   6  -1   5   48.51    4.13
   6  -1   5   47.78    3.59
   6  -1   5   43.88    4.00
   6  -1   5   43.21    4.04
   6  -1   5   45.39    4.18
   6  -1   5   40.00    3.26
   6  -1   6   73.74    5.33
   6  -1   6   78.62    5.22
   6  -1   7  479.14   16.09
   6  -1   7  497.35   15.21
   6  -1   8   20.64    2.55
   6  -1   8   23.00    2.17
   6  -1   9   28.00    2.66
   6  -1  10  125.77    4.92
   6   0  -7   54.26    3.03
   6   0  -6   59.78    4.16
   6   0  -5    5.80    1.50
   6   0  -5    5.81    1.61
   6   0  -4   34.37    4.06
   6   0  -4   35.30    3.12
   6   0  -4   38.62    3.90
   6   0  -4   33.04    3.63
   6   0  -3    5.79    1.85
   6   0  -3    5.60    1.12
   6   0  -3    3.76    1.68
   6   0  -3    3.92    1.39
   6   0  -3    6.35    1.87
   6   0  -2  569.92   19.04
   6   0  -2  521.93   17.26
   6   0  -2  562.95   18.27
   6   0  -2  565.20   17.58
   6   0  -2  533.01   16.43
   6   0  -2  515.62   18.63
   6   0  -2  526.19   15.96
   6   0  -1   79.08    5.84
   6   0  -1   78.49    5.75
   6   0  -1   81.74    5.98
   6   0  -1   93.19    6.33
   6   0  -1   81.72    5.85
   6   0  -1   75.92    5.27
   6   0  -1   87.04    6.41
   6   0   0   16.82    2.75
   6   0   0   13.61    2.51
   6   0   0   17.27    2.68
   6   0   0   11.47    2.30
   6   0   0   13.89    2.37
   6   0   0   15.27    2.41
   6   0   0   15.91    2.70
   6   0   0   14.81    2.20
   6   0   1  137.81    8.29
   6   0   1  136.24    7.86
   6   0   1  156.17    8.71
   6   0   1  139.78    7.45
   6   0   1  162.93    8.22
   6   0   2   39.14    3.59
   6   0   2   34.27    3.68
   6   0   2   38.05    3.64
   6   0   2   37.92    3.83
   6   0   3  152.00    8.61
   6   0   3  168.34    7.82
   6   0   3  162.00    8.78
   6   0   3  164.66    8.05
   6   0   3  169.73    8.69
   6   0   3  171.82    8.42
   6   0   4  348.33   13.60
   6   0   4  380.38   12.59
   6   0   4  361.00   13.77
   6   0   4  343.83   12.73
   6   0   4  338.00   13.08
   6   0   5  405.23   14.29
   6   0   5  408.24   14.32
   6   0   5  396.11   13.33
   6   0   5  374.24   13.82
   6   0   5  393.19   14.47
   6   0   5  396.71   14.53
   6   0   6  264.68   10.24
   6   0   6  263.95   11.02
   6   0   6  258.96   10.82
   6   0   6  257.34   11.15
   6   0   6  250.74    9.08
   6   0   7   37.07    3.75
   6   0   7   32.10    3.26
   6   0   7   38.15    3.88
   6   0   8   38.84    3.74
   6   0   8   47.88    3.50
   6   0   9  160.92    7.32
   6   0  10  136.14    5.86
   6   1  -6   25.21    2.45
   6   1  -5   -0.31    0.69
   6   1  -4   27.91    3.61
   6   1  -4   30.56    3.35
   6   1  -4   39.86    3.74
   6   1  -3  190.11    8.03
   6   1  -3  181.75    9.75
   6   1  -3  189.61    9.42
   6   1  -3  183.39    9.28
   6   1  -2    0.40    0.79
   6   1  -2    0.78    0.78
   6   1  -2    0.92    0.81
   6   1  -2    1.17    0.88
   6   1  -1   28.74    3.44
   6   1  -1   31.01    3.56
   6   1  -1   26.21    3.30
   6   1  -1   23.87    3.28
   6   1  -1   33.68    3.64
   6   1  -1   25.54    3.05
   6   1   0  496.68   16.81
   6   1   0  500.62   16.78
   6   1   0  473.79   17.35
   6   1   0  531.67   17.57
   6   1   0  499.90   17.20
   6   1   0  502.14   17.50
   6   1   0  524.85   17.59
   6   1   0  463.40   15.36
   6   1   0  505.57   17.85
   6   1   1  180.72    8.71
   6   1   1  185.60    9.19
   6   1   1  183.35    9.67
   6   1   1  165.29    8.68
   6   1   1  178.05    8.55
   6   1   1  180.61    9.47
   6   1   1  194.41    9.57
   6   1   1  158.92    8.12
   6   1   1  189.79    9.27
   6   1   2  120.93    7.85
   6   1   2  151.85    7.28
   6   1   2  129.61    7.60
   6   1   2  135.44    8.20
   6   1   2  148.86    8.39
   6   1   2  135.98    7.61
   6   1   3 1041.09   30.18
   6   1   3 1052.96   29.45
   6   1   3 1056.82   27.36
   6   1   3 1039.74   29.81
   6   1   3 1040.31   29.60
   6   1   4  658.52   20.14
   6   1   4  640.36   20.85
   6   1   4  641.48   18.26
   6   1   4  636.84   20.79
   6   1   4  657.98   20.73
   6   1   5  374.32   14.06
   6   1   5  367.19   13.86
   6   1   5  357.08   13.80
   6   1   5  381.72   14.19
   6   1   5  364.12   13.09
   6   1   6   11.85    2.12
   6   1   6   12.03    2.10
   6   1   6   10.16    2.22
   6   1   6    9.54    2.06
   6   1   7  246.87   10.27
   6   1   7  228.50   10.55
   6   1   8   47.67    3.75
   6   1   9    5.25    1.39
   6   1   9    5.52    1.09
   6   1  10   35.36    2.99
   6   2  -6   44.02    2.75
   6   2  -5   54.65    3.96
   6   2  -5   48.78    3.53
   6   2  -4   47.72    4.26
   6   2  -4   52.80    4.18
   6   2  -3  306.89   12.89
   6   2  -3  334.28   12.96
   6   2  -2    8.58    2.02
   6   2  -2    8.78    1.98
   6   2  -2    5.92    1.48
   6   2  -1    1.19    0.98
   6   2  -1    1.37    1.19
   6   2  -1    0.67    0.75
   6   2  -1    3.21    1.50
   6   2  -1    1.65    1.19
   6   2  -1    0.95    0.84
   6   2  -1    0.30    1.03
   6   2   0  251.38   10.50
   6   2   0  270.23   11.61
   6   2   0  244.72   11.12
   6   2   0  255.35   10.88
   6   2   0  262.53   11.17
   6   2   0  240.48    9.65
   6   2   1    6.77    1.64
   6   2   1   14.32    2.16
   6   2   1   12.36    2.23
   6   2   1    7.89    2.03
   6   2   1   10.72    2.34
   6   2   1    9.91    2.09
   6   2   2   75.32    5.08
   6   2   3  442.71   13.79
   6   2   3  423.10   15.93
   6   2   3  405.51   15.44
   6   2   4  176.21    9.43
   6   2   4  195.46    9.58
   6   2   4  197.63    9.38
   6   2   5  773.96   23.51
   6   2   5  751.10   22.71
   6   2   5  738.94   23.33
   6   2   6  273.14   11.22
   6   2   6  255.58   10.82
   6   2   6  260.77   11.32
   6   2   6  251.71   10.23
   6   2   7    3.18    1.09
   6   2   7    4.86    1.63
   6   2   7    1.32    1.10
   6   2   8   24.19    2.83
   6   2   9  353.58   11.34
   6   2   9  379.77   13.38
   6   2  10  165.17    7.24
   6   3  -5   38.78    2.68
   6   3  -5   41.94    2.88
   6   3  -4   27.72    2.78
   6   3  -4   31.87    3.06
   6   3  -3   47.49    4.08
   6   3  -3   66.80    4.99
   6   3  -2   17.63    2.49
   6   3  -2   22.69    3.15
   6   3  -1  115.33    6.49
   6   3  -1  124.32    7.75
   6   3  -1  112.72    6.57
   6   3  -1  118.00    6.58
   6   3   0  264.89   11.95
   6   3   0  254.11   11.11
   6   3   0  273.49   12.49
   6   3   0  275.63   11.30
   6   3   0  257.59   10.97
   6   3   0  237.25    9.49
   6   3   1   79.21    5.81
   6   3   1   72.07    5.88
   6   3   1   76.85    5.83
   6   3   1   80.67    5.96
   6   3   2  156.56    7.85
   6   3   2  157.65    9.26
   6   3   3  191.60    8.23
   6   3   3  189.58   10.00
   6   3   3  205.16   10.71
   6   3   3  207.74   10.29
   6   3   4   10.69    2.21
   6   3   4    9.30    2.24
   6   3   4   12.77    2.60
   6   3   5  143.09    7.94
   6   3   5  139.79    7.70
   6   3   6   87.98    5.95
   6   3   6   90.58    5.81
   6   3   6   95.78    6.06
   6   3   6   89.22    6.21
   6   3   7    1.73    0.92
   6   3   7    0.68    0.96
   6   3   8   16.85    2.71
   6   3   8   14.44    2.25
   6   3   9  242.31    9.08
   6   3   9  264.97   10.76
   6   3  10   71.92    4.51
   6   4  -4  182.03    7.26
   6   4  -3   14.30    2.15
   6   4  -2  883.40   25.74
   6   4  -1  298.25   12.73
   6   4  -1  294.89   11.03
   6   4  -1  291.54   10.92
   6   4   0  161.79    9.18
   6   4   0  170.58    9.70
   6   4   0  169.53    8.40
   6   4   1   27.65    3.56
   6   4   1   19.52    3.22
   6   4   1   19.26    3.01
   6   4   1   17.27    2.77
   6   4   1   19.02    3.03
   6   4   2  265.30   12.43
   6   4   2  299.96   11.86
   6   4   2  297.80   12.55
   6   4   2  270.59   12.45
   6   4   2  282.87   13.10
   6   4   3  363.82   15.34
   6   4   3  403.02   13.34
   6   4   3  361.81   15.38
   6   4   3  407.70   16.49
   6   4   4  334.26   14.09
   6   4   4  341.68   14.22
   6   4   5   18.71    2.92
   6   4   5   13.43    2.48
   6   4   5   19.01    3.14
   6   4   5   17.86    2.72
   6   4   6    3.31    1.28
   6   4   6    4.01    1.46
   6   4   6    4.62    1.40
   6   4   7    5.36    1.46
   6   4   7    4.23    1.36
   6   4   8    3.26    1.26
   6   4   9    1.52    1.05
   6   4   9    3.79    1.14
   6   4  10   39.08    3.25
   6   5  -3   20.16    2.25
   6   5  -2    0.86    1.00
   6   5  -1   10.09    2.13
   6   5   0  156.99    8.71
   6   5   0  149.82    8.98
   6   5   0  143.75    7.32
   6   5   1  333.71   14.08
   6   5   1  351.58   13.28
   6   5   1  326.47   13.29
   6   5   2  110.34    6.79
   6   5   2  108.42    7.05
   6   5   2   97.04    6.97
   6   5   2  109.47    7.60
   6   5   3  197.36    8.58
   6   5   3  201.50    9.44
   6   5   3  174.60   10.42
   6   5   4  203.51   10.69
   6   5   5   56.54    5.12
   6   5   5   52.43    5.15
   6   5   5   64.05    5.25
   6   5   6    4.01    1.50
   6   5   6    2.60    1.23
   6   5   6    5.43    1.58
   6   5   7  119.40    6.48
   6   5   7  127.03    7.02
   6   5   8   33.23    3.35
   6   5   9   81.13    5.24
   6   5   9   77.98    4.57
   6   5  10   53.76    3.66
   6   6  -2  195.52    7.71
   6   6  -1    2.17    1.12
   6   6  -1    2.01    1.08
   6   6   0   50.68    4.39
   6   6   0   46.84    4.40
   6   6   0   50.46    3.71
   6   6   1   16.50    2.63
   6   6   1   14.37    2.62
   6   6   1   16.78    2.50
   6   6   1   18.83    2.72
   6   6   2  208.38    9.65
   6   6   2  221.68   10.18
   6   6   2  217.61   10.23
   6   6   2  209.31   10.34
   6   6   3    3.46    1.18
   6   6   3    4.14    1.78
   6   6   4   92.52    6.94
   6   6   4  100.95    7.54
   6   6   5   14.42    2.61
   6   6   5   17.43    3.01
   6   6   5   20.10    2.89
   6   6   6   12.08    2.25
   6   6   6   10.22    2.21
   6   6   6   11.77    2.18
   6   6   7    3.17    1.15
   6   6   7    0.88    0.84
   6   6   7    0.93    0.76
   6   6   8   98.23    4.92
   6   6   9    0.72    0.76
   6   6   9    0.75    0.80
   6   6  10  108.87    4.93
   6   7  -1   36.37    2.79
   6   7  -1   39.19    2.93
   6   7   0    0.23    0.60
   6   7   0    1.22    0.77
   6   7   1    9.55    1.78
   6   7   1   10.14    1.88
   6   7   1    9.37    1.66
   6   7   1    7.85    1.58
   6   7   2  192.83    8.52
   6   7   2  188.88    8.49
   6   7   2  201.09    8.91
   6   7   3   14.59    2.09
   6   7   3   13.59    2.37
   6   7   3   12.50    2.43
   6   7   4   96.03    6.46
   6   7   4   89.23    6.54
   6   7   5   26.25    3.27
   6   7   6   28.83    3.13
   6   7   6   28.02    3.33
   6   7   6   26.35    3.04
   6   7   7    0.47    0.70
   6   7   7    0.52    0.69
   6   7   7   -0.27    0.76
   6   7   8    5.06    1.03
   6   7   8    3.86    1.10
   6   7   9    6.47    1.25
   6   7   9    6.75    1.16
   6   7  10    4.72    0.85
   6   8   1    2.22    0.73
   6   8   2   91.38    4.71
   6   8   2   98.74    4.88
   6   8   2  104.12    5.09
   6   8   3   18.22    2.26
   6   8   3   18.30    2.40
   6   8   4   26.75    3.05
   6   8   5    0.26    0.79
   6   8   6   93.08    5.22
   6   8   6  100.10    5.69
   6   8   7   32.77    2.68
   6   8   7   27.71    2.62
   6   8   8   36.40    2.23
   6   8   9   31.61    2.13
   6   9   3   24.25    1.93
   6   9   5   15.59    1.78
   6   9   6    8.49    1.27
   6   9   7  201.04    6.34
   7  -5  -3    1.57    0.78
   7  -5  -3    1.48    0.58
   7  -5  -2   70.11    4.08
   7  -5  -2   70.19    3.71
   7  -5  -1   50.24    3.30
   7  -5  -1   48.79    3.16
   7  -5   2   13.17    1.64
   7  -5   3   32.73    2.50
   7  -5   4  127.73    5.05
   7  -4  -5   20.74    1.64
   7  -4  -4  125.37    5.41
   7  -4  -4  115.66    4.78
   7  -4  -4  117.95    5.33
   7  -4  -3  137.75    6.47
   7  -4  -3  128.66    5.61
   7  -4  -3  123.42    6.00
   7  -4  -2    0.40    0.57
   7  -4  -1   29.31    3.00
   7  -4   0   44.38    3.49
   7  -4   1    0.90    0.84
   7  -4   1    0.86    0.57
   7  -4   2   70.97    4.07
   7  -4   3   15.88    2.00
   7  -4   3   13.76    1.77
   7  -4   4   46.75    3.39
   7  -4   5   43.94    3.05
   7  -4   5   51.12    2.82
   7  -4   6   48.91    2.68
   7  -3  -5   72.18    3.13
   7  -3  -5   67.54    3.22
   7  -3  -4   28.38    2.52
   7  -3  -4   32.49    2.89
   7  -3  -3  115.73    6.14
   7  -3  -3  114.71    6.23
   7  -3  -2  139.90    7.36
   7  -3  -2  141.00    6.60
   7  -3  -2  135.54    7.03
   7  -3  -1    3.37    1.10
   7  -3  -1    4.21    1.14
   7  -3  -1    4.21    1.22
   7  -3   0    2.55    0.93
   7  -3   0    4.08    1.31
   7  -3   0    2.54    0.96
   7  -3   1    5.42    1.28
   7  -3   1    8.50    1.69
   7  -3   1    6.92    1.50
   7  -3   1    6.09    1.24
   7  -3   2    1.34    0.71
   7  -3   2    2.04    0.91
   7  -3   3  242.50    9.55
   7  -3   3  271.87    9.34
   7  -3   3  272.72    9.78
   7  -3   4   11.15    1.83
   7  -3   5    4.61    1.18
   7  -3   5    8.64    1.40
   7  -3   6   72.86    4.24
   7  -3   6   82.95    3.83
   7  -3   7   23.43    1.87
   7  -2  -5    2.15    0.77
   7  -2  -4    4.42    1.04
   7  -2  -3   18.63    2.40
   7  -2  -3   18.97    2.56
   7  -2  -2    1.27    1.01
   7  -2  -2    1.07    0.62
   7  -2  -2    0.92    0.92
   7  -2  -1    3.12    1.21
   7  -2  -1    6.55    1.37
   7  -2  -1    6.96    1.82
   7  -2  -1    5.09    1.37
   7  -2   0   47.07    3.91
   7  -2   0   54.52    3.94
   7  -2   0   46.49    3.91
   7  -2   1   34.90    3.62
   7  -2   1   39.45    3.59
   7  -2   1   35.70    3.08
   7  -2   2   10.90    1.87
   7  -2   2    9.77    1.85
   7  -2   2    6.92    1.51
   7  -2   3  135.57    6.75
   7  -2   3  118.33    5.99
   7  -2   3  126.24    6.52
   7  -2   4   72.75    4.23
   7  -2   5   80.96    5.16
   7  -2   5   93.77    4.43
   7  -2   5   91.09    4.99
   7  -2   6   94.63    5.33
   7  -2   6   95.02    4.70
   7  -2   7  105.43    5.18
   7  -2   7  115.88    4.63
   7  -1  -4   28.59    2.77
   7  -1  -3   51.03    3.74
   7  -1  -2   56.72    4.43
   7  -1  -2   53.19    3.39
   7  -1  -2   52.55    4.49
   7  -1  -1  249.01   10.62
   7  -1  -1  254.91    9.27
   7  -1  -1  235.35   10.54
   7  -1   0   44.08    4.26
   7  -1   0   49.72    4.38
   7  -1   0   40.95    3.60
   7  -1   0   40.07    3.47
   7  -1   0   38.35    3.79
   7  -1   1   10.91    2.29
   7  -1   1   14.03    2.13
   7  -1   1   10.95    1.80
   7  -1   2    6.24    1.52
   7  -1   2    7.06    1.50
   7  -1   2    5.01    1.48
   7  -1   3  129.77    6.66
   7  -1   3  129.74    7.40
   7  -1   3  133.43    7.05
   7  -1   3  127.18    6.45
   7  -1   4   44.31    3.85
   7  -1   4   37.51    3.19
   7  -1   5  211.01    7.85
   7  -1   5  220.79    9.02
   7  -1   6   17.06    1.67
   7  -1   6   11.74    1.83
   7  -1   7  203.62    7.47
   7  -1   8    2.34    0.62
   7   0  -4   31.88    3.00
   7   0  -3    4.36    1.34
   7   0  -3    4.88    1.40
   7   0  -2   34.80    3.31
   7   0  -1  294.99   11.51
   7   0  -1  293.83   11.11
   7   0  -1  293.18   11.91
   7   0  -1  257.94    9.70
   7   0   0    0.35    0.98
   7   0   0    3.41    1.49
   7   0   0    0.76    0.72
   7   0   0    1.70    1.13
   7   0   1  159.10    8.50
   7   0   1  151.16    7.25
   7   0   1  165.03    7.30
   7   0   1  140.13    7.19
   7   0   2   96.87    5.58
   7   0   2  111.01    7.13
   7   0   2  110.55    6.31
   7   0   3  147.63    6.95
   7   0   3  148.83    8.24
   7   0   3  152.97    7.85
   7   0   3  148.33    7.26
   7   0   4  115.26    6.86
   7   0   4  128.38    7.03
   7   0   4  110.32    5.88
   7   0   5   48.90    4.03
   7   0   5   52.29    4.25
   7   0   5   47.06    3.84
   7   0   5   48.10    3.47
   7   0   6   37.11    2.71
   7   0   6   34.25    3.22
   7   0   7   12.33    1.81
   7   0   8    5.69    1.06
   7   1  -4  460.28   13.78
   7   1  -3    8.86    1.69
   7   1  -2   80.86    5.42
   7   1  -1   52.30    4.12
   7   1  -1   53.89    3.66
   7   1   0  147.85    7.87
   7   1   1  186.93    9.27
   7   1   1  161.39    7.30
   7   1   1  169.94    7.54
   7   1   2  131.02    6.24
   7   1   2  130.32    7.86
   7   1   2  125.12    6.88
   7   1   3   36.37    3.01
   7   1   3   26.93    3.25
   7   1   4    4.24    1.50
   7   1   4    2.78    1.08
   7   1   4    3.70    1.35
   7   1   5  806.76   23.56
   7   1   5  826.64   23.28
   7   1   6    1.51    0.76
   7   1   6   -0.26    0.72
   7   1   6    1.41    0.94
   7   1   6    0.28    0.75
   7   1   7    4.94    1.33
   7   1   7    8.09    1.53
   7   1   8    3.57    0.95
   7   1   9   43.41    2.35
   7   2  -3    6.29    1.25
   7   2  -2  148.87    6.92
   7   2  -2  150.03    7.44
   7   2  -1   50.52    4.35
   7   2  -1   45.44    3.62
   7   2   0    2.30    1.14
   7   2   0    4.01    1.35
   7   2   1   53.21    4.29
   7   2   1   44.75    4.36
   7   2   1   47.86    3.41
   7   2   1   43.42    3.52
   7   2   2  166.06    9.07
   7   2   2  165.54    8.05
   7   2   3    0.80    1.13
   7   2   3    0.34    0.90
   7   2   4   52.88    4.76
   7   2   4   44.98    3.97
   7   2   4   44.86    4.28
   7   2   5   90.32    5.92
   7   2   5   91.14    5.77
   7   2   6  179.59    8.24
   7   2   6  189.61    8.61
   7   2   6  188.21    8.65
   7   2   7   70.25    4.65
   7   2   7   74.54    4.96
   7   2   7   67.07    3.60
   7   2   8   29.20    2.68
   7   2   8   30.28    2.96
   7   2   9   12.90    1.39
   7   3  -3  107.70    5.11
   7   3  -2  294.05   10.77
   7   3  -1   31.80    3.34
   7   3  -1   29.32    2.65
   7   3   0  435.80   15.02
   7   3   0  400.86   13.87
   7   3   1    0.30    0.86
   7   3   1   -0.34    0.83
   7   3   1    0.33    0.80
   7   3   2   64.76    4.41
   7   3   2   62.24    5.31
   7   3   2   68.39    5.52
   7   3   2   61.06    4.63
   7   3   3    2.44    1.41
   7   3   3    1.55    1.23
   7   3   3    5.44    1.56
   7   3   4  209.08   10.08
   7   3   4  209.32    9.91
   7   3   5    6.49    1.68
   7   3   5    8.71    1.89
   7   3   6  112.54    6.33
   7   3   6  115.32    6.49
   7   3   6  103.29    6.30
   7   3   7  251.64   10.08
   7   3   7  246.40    9.83
   7   3   8    2.49    1.03
   7   3   8    1.90    0.90
   7   3   9   58.65    3.18
   7   4  -2  273.01    9.49
   7   4  -1  153.54    7.27
   7   4   0    0.90    0.74
   7   4   0    2.55    1.01
   7   4   1  100.08    6.02
   7   4   1  104.13    6.15
   7   4   1  106.74    6.13
   7   4   2    3.97    1.40
   7   4   2    3.14    1.40
   7   4   2    3.11    1.16
   7   4   3   80.18    6.18
   7   4   3   76.82    5.45
   7   4   4    0.71    0.94
   7   4   4    0.37    1.19
   7   4   5    5.13    1.75
   7   4   5    6.96    1.78
   7   4   5   11.09    2.12
   7   4   6  108.78    6.21
   7   4   6  104.27    5.91
   7   4   6   98.98    6.10
   7   4   7    0.89    0.67
   7   4   7    0.27    0.67
   7   4   7    1.82    1.01
   7   4   8   22.38    2.38
   7   4   9  115.07    4.73
   7   5  -1  391.45   12.07
   7   5   0  287.39   10.43
   7   5   1   39.22    3.44
   7   5   1   41.73    3.50
   7   5   1   48.43    3.67
   7   5   2   37.24    3.68
   7   5   2   37.41    3.66
   7   5   3  132.88    7.75
   7   5   3  131.39    6.93
   7   5   4  302.41   12.45
   7   5   5   29.14    3.46
   7   5   5   33.84    3.57
   7   5   5   26.20    3.20
   7   5   6   87.96    5.50
   7   5   6   95.31    5.49
   7   5   6   90.20    5.62
   7   5   7   12.46    1.82
   7   5   7   11.09    1.84
   7   5   8   59.96    3.74
   7   5   9  336.46    9.71
   7   5   9  351.89   10.72
   7   5  10   21.40    1.60
   7   6   1   11.15    1.47
   7   6   2    8.64    1.63
   7   6   2    7.24    1.51
   7   6   3    8.98    1.53
   7   6   3    8.97    1.84
   7   6   3   10.67    1.94
   7   6   4   18.57    2.67
   7   6   5  233.64    9.67
   7   6   6    0.25    0.70
   7   6   6    0.92    0.80
   7   6   7   15.33    1.84
   7   6   7   17.94    1.91
   7   6   7   17.33    2.14
   7   6   8   51.46    3.20
   7   6   9    0.27    0.42
   7   6   9    0.82    0.43
   7   7   2   72.95    3.60
   7   7   3    7.13    1.33
   7   7   3    8.94    1.47
   7   7   4   26.98    2.65
   7   7   4   24.67    2.25
   7   7   5   76.81    4.52
   7   7   6   29.47    2.60
   7   7   6   24.43    2.32
   7   7   7    1.14    0.59
   7   7   7    0.96    0.68
   7   7   8  138.73    5.24
   7   7   8  128.71    4.89
   7   8   5   46.63    2.69
   7   8   5   41.33    2.37
   7   8   6    3.68    0.74
   7   8   6    3.83    0.73
   8  -3  -2  143.28    4.97
   8  -3  -1    0.77    0.43
   8  -3   0   80.51    3.85
   8  -3   3   14.07    1.34
   8  -3   4   18.58    1.45
   8  -2  -2  205.80    6.89
   8  -2  -1  282.69    8.99
   8  -2   0    1.13    0.57
   8  -2   0    1.13    0.63
   8  -2   1   93.94    4.47
   8  -2   2  161.11    6.22
   8  -2   3  188.90    6.62
   8  -2   3  184.47    6.53
   8  -2   4   95.03    4.21
   8  -2   6   16.57    1.24
   8  -1  -2   96.69    4.30
   8  -1  -1   45.11    3.01
   8  -1   0    7.08    1.17
   8  -1   0    7.82    1.32
   8  -1   1   34.04    2.62
   8  -1   1   36.18    2.74
   8  -1   2   23.74    2.12
   8  -1   2   22.35    2.22
   8  -1   3   20.38    2.02
   8  -1   3   19.23    2.00
   8  -1   4   63.48    3.38
   8  -1   4   61.47    3.58
   8  -1   5    0.41    0.41
   8  -1   6    0.80    0.46
   8   0  -2   35.01    2.34
   8   0  -1   16.29    1.70
   8   0   0    0.73    0.61
   8   0   0    0.96    0.53
   8   0   1  193.62    7.11
   8   0   1  213.50    7.64
   8   0   2   52.96    3.15
   8   0   3    1.32    0.63
   8   0   3    1.49    0.74
   8   0   4   98.41    4.94
   8   0   4   90.26    4.43
   8   0   5   19.94    1.76
   8   0   5   21.23    2.15
   8   0   6    6.68    0.82
   8   0   6    8.58    1.28
   8   0   7  203.51    6.31
   8   1  -1    1.47    0.49
   8   1   0   76.81    3.67
   8   1   0   84.77    3.92
   8   1   1   46.37    2.78
   8   1   1   50.53    3.77
   8   1   1   53.82    3.39
   8   1   2   19.49    2.50
   8   1   3   14.51    1.89
   8   1   3   20.00    2.21
   8   1   4   73.90    4.72
   8   1   4   77.76    4.55
   8   1   4   77.08    4.19
   8   1   5   35.27    2.94
   8   1   5   37.83    3.03
   8   1   5   36.96    2.57
   8   1   6   49.16    2.55
   8   1   6   50.05    3.20
   8   1   7  134.89    5.11
   8   2   0   55.98    3.31
   8   2   1    0.17    0.47
   8   2   1    1.31    0.69
   8   2   2   34.52    3.28
   8   2   2   32.54    2.81
   8   2   3   77.73    5.15
   8   2   3   76.05    4.31
   8   2   3   70.03    4.27
   8   2   4   10.26    1.59
   8   2   4    6.85    1.50
   8   2   4   10.72    1.70
   8   2   5  171.19    7.19
   8   2   5  169.81    7.18
   8   2   5  163.45    6.31
   8   2   6  266.73    7.99
   8   2   7  120.74    4.92
   8   2   8    2.36    0.55
   8   3   1   66.49    3.92
   8   3   1   61.56    3.35
   8   3   2    4.12    1.24
   8   3   3    2.76    1.07
   8   3   4    6.78    1.44
   8   3   5   66.40    4.32
   8   3   5   74.74    4.46
   8   3   6   89.33    4.44
   8   3   6   91.56    3.93
   8   3   7   61.04    3.34
   8   3   8   40.64    2.17
   8   4   2   14.44    1.86
   8   4   3   15.86    2.16
   8   4   4   22.66    2.29
   8   4   5   40.35    3.26
   8   4   5   38.23    3.10
   8   4   7  190.79    6.59
   8   4   8    4.73    0.72
   8   5   4  224.30    8.44
   8   5   5   17.33    1.94
   8   5   5   15.55    1.72
   8   5   6   22.55    2.01
   8   5   7  115.58    4.44
   0   0   0    0.00    0.00
TITL 250509_2_SIP_autored in P-1
REM P-1 (#2 in standard setting)
CELL 1.54184   7.069206   9.488841  10.548390  70.4817  77.1027  85.0205
ZERR    1.00   0.000145   0.000216   0.000220   0.0020   0.0018   0.0018
LATT  1
SFAC C H O S
UNIT 26.00 18.00 2.00 1.00
REM  CrysAlisPro recorded range (K): Min=98.8; max=100.0; aver:99.4
TEMP -174
SIZE 0.03 0.08 0.29
TREF
HKLF 4
END
_computing_structure_solution     'SHELXT 2018/2 (Sheldrick, 2018)'
;
_shelx_hkl_checksum     49089
_shelx_res_file
;
TITL 250509_2_sip_autored_a.res in P-1
    250509_2_sip_autored.res
    created by SHELXL-2018/3 at 14:12:15 on 19-Nov-2025
REM Old TITL 250509_2_SIP_autored in P-1
REM SHELXT solution in P-1: R1 0.068, Rweak 0.005, Alpha 0.036
REM <I/s> 0.000 for 0 systematic absences, Orientation as input
REM Formula found by SHELXT: C13 O11 S
CELL 1.54184 7.0692 9.4888 10.5484 70.482 77.103 85.021
ZERR 2 0.0002 0.0002 0.0002 0.002 0.002 0.002
LATT 1
SFAC C H O S
UNIT 16 28 22 2
DFIX 0.84 H9c O9
L.S. 10
PLAN  1
SIZE 0.03 0.08 0.29
TEMP -174
fmap 2
acta
REM <olex2.extras>
REM <HklSrc "%.\\250509_2_SIP_autored.hkl">
REM </olex2.extras>
WGHT    0.040900    0.259300
FVAR       0.85371
S1    4    0.228804    0.575531    0.673696    11.00000    0.01341    0.00786 =
         0.01068   -0.00262   -0.00252    0.00055
O2    3    0.138548    0.581122    0.810823    11.00000    0.02215    0.01265 =
         0.01130   -0.00301   -0.00214    0.00052
O3    3    0.420160    0.506746    0.664743    11.00000    0.01571    0.01367 =
         0.01719   -0.00420   -0.00539    0.00263
O4    3    0.099630    0.509635    0.618468    11.00000    0.01593    0.01033 =
         0.01627   -0.00567   -0.00396   -0.00042
O5    3    0.196540    1.282007    0.517912    11.00000    0.02219    0.00854 =
         0.01593   -0.00496   -0.00154    0.00169
H5    2    0.163533    1.344947    0.562463    11.00000    0.03395
O6    3    0.058378    1.117103    0.719190    11.00000    0.03586    0.01509 =
         0.01646   -0.00726    0.00587   -0.00125
O7    3    0.555117    1.120162    0.148098    11.00000    0.02147    0.01337 =
         0.01226   -0.00276    0.00323   -0.00205
H7    2    0.636676    1.131677    0.070467    11.00000    0.03937
O8    3    0.548866    0.883095    0.151353    11.00000    0.02594    0.01646 =
         0.01561   -0.00747    0.00230   -0.00108
C13   1    0.257034    0.764981    0.566697    11.00000    0.01147    0.00983 =
         0.01250   -0.00252   -0.00441   -0.00044
C14   1    0.186013    0.878147    0.620741    11.00000    0.01222    0.01350 =
         0.01042   -0.00385   -0.00192   -0.00040
AFIX  43
H14   2    0.116744    0.854872    0.713265    11.00000   -1.20000
AFIX   0
C15   1    0.217470    1.027174    0.537477    11.00000    0.01095    0.01228 =
         0.01418   -0.00539   -0.00361    0.00051
C16   1    0.316788    1.061260    0.402024    11.00000    0.01178    0.01063 =
         0.01385   -0.00259   -0.00372   -0.00010
AFIX  43
H16   2    0.338316    1.162595    0.346005    11.00000   -1.20000
AFIX   0
C17   1    0.385060    0.946076    0.348247    11.00000    0.01164    0.01405 =
         0.01201   -0.00431   -0.00362    0.00003
C18   1    0.356196    0.797056    0.430541    11.00000    0.01295    0.01246 =
         0.01388   -0.00644   -0.00338    0.00160
AFIX  43
H18   2    0.403445    0.718560    0.394306    11.00000   -1.20000
AFIX   0
C19   1    0.147255    1.145994    0.601556    11.00000    0.01283    0.01196 =
         0.01403   -0.00382   -0.00320    0.00040
C20   1    0.502806    0.978930    0.205801    11.00000    0.01319    0.01323 =
         0.01372   -0.00364   -0.00430    0.00118
O9    3    0.302518    0.416468    1.011194    11.00000    0.02151    0.01669 =
         0.01390   -0.00419   -0.00490   -0.00013
H9A   2    0.284879    0.448207    1.088547    11.00000    0.04106
H9B   2    0.246515    0.486222    0.944086    11.00000    0.04337
H9C   2    0.250941    0.325987    1.027681    11.00000    0.07327
O12   3    0.164133    0.797162    0.070299    11.00000    0.02064    0.01875 =
         0.01371   -0.00663   -0.00018    0.00149
H12A  2    0.205556    0.710064    0.115395    11.00000    0.04126
H12B  2    0.117677    0.835930    0.130201    11.00000    0.04967
O11   3    0.164537    1.177831    0.038292    11.00000    0.01861    0.01962 =
         0.01762   -0.00722   -0.00124    0.00036
H11A  2    0.057431    1.193137    0.004784    11.00000    0.03703
H11B  2    0.247185    1.147405   -0.019969    11.00000    0.05074
O10   3    0.729860    0.487372    0.783035    11.00000    0.01425    0.02355 =
         0.01400   -0.00508   -0.00246   -0.00226
H10A  2    0.630603    0.496146    0.749512    11.00000    0.03134
H10B  2    0.828151    0.510066    0.720959    11.00000    0.05411
HKLF 4
REM  250509_2_sip_autored_a.res in P-1
REM wR2 = 0.0778, GooF = S = 1.075, Restrained GooF = 1.078 for all data
REM R1 = 0.0287 for 2395 Fo > 4sig(Fo) and 0.0301 for all 2534 data
REM 225 parameters refined using 1 restraints
END
WGHT      0.0409      0.2593
REM Highest difference peak  0.308,  deepest hole -0.549,  1-sigma level  0.055
Q1    1   0.2451  0.6787  0.6170  11.00000  0.05    0.31
;
_shelx_res_checksum     37187
