# Supplementary material for: Crystal structure and Hirshfeld surface analysis of hydro­nium 3,5-di­carb­oxy­benzene­sulfonate trihydrate
Source: Acta Crystallogr E Crystallogr Commun. 2026 May 7;82(Pt 6):562–6. doi: 10.1107/S2056989026004184 (PMC13238987; doi:10.1107/S2056989026004184)
Supplement: Supplementary file 2 [file e-82-00562-Isup2.hkl]

data_I                                                                          
_shelx_title ' 250509_2_sip_autored_a.res in P-1'                               
_shelx_refln_list_code          4                                               
_shelx_F_calc_maximum      121.20                                               
_exptl_crystal_F_000       332.00                                               
_reflns_d_resolution_high  0.7916                                               
                                                                                
loop_                                                                           
 _space_group_symop_operation_xyz                                               
 'x, y, z'                                                                      
 '-x, -y, -z'                                                                   
                                                                                
_cell_length_a     7.0692                                                       
_cell_length_b     9.4888                                                       
_cell_length_c    10.5484                                                       
_cell_angle_alpha  70.482                                                       
_cell_angle_beta   77.103                                                       
_cell_angle_gamma  85.021                                                       
                                                                                
_shelx_F_squared_multiplier     1.000                                           
                                                                                
loop_                                                                           
 _refln_index_h                                                                 
 _refln_index_k                                                                 
 _refln_index_l                                                                 
 _refln_F_squared_calc                                                          
 _refln_F_squared_meas                                                          
 _refln_F_squared_sigma                                                         
 _refln_observed_status                                                         
   1   0   0         20.15         16.55         1.19 o                         
   2   0   0       3724.05       3347.31        73.67 o                         
   3   0   0       2393.73       2361.20        36.78 o                         
   4   0   0          8.80          7.21         0.72 o                         
   5   0   0         97.77        109.88         2.45 o                         
   6   0   0         23.81         20.45         1.20 o                         
   7   0   0          1.89          1.80         0.79 o                         
   8   0   0          0.14          1.17         0.55 o                         
  -8   1   0         10.35         10.19         1.20 o                         
  -7   1   0         55.96         58.17         2.36 o                         
  -6   1   0        299.95        301.95         5.13 o                         
  -5   1   0          3.81          3.87         0.48 o                         
  -4   1   0          0.28          1.77         0.60 o                         
  -3   1   0         23.64         25.18         2.72 o                         
  -2   1   0       3202.77       2763.81        39.73 o                         
  -1   1   0       1289.42       1207.96        15.44 o                         
   0   1   0          1.27          1.21         0.29 o                         
   1   1   0        151.96        149.04         4.49 o                         
   2   1   0       1100.77       1006.31        17.15 o                         
   3   1   0        173.27        187.64         5.28 o                         
   4   1   0        233.26        219.45         4.75 o                         
   5   1   0         45.84         48.54         1.71 o                         
   6   1   0        658.28        685.24         7.80 o                         
   7   1   0        210.14        202.86        10.80 o                         
   8   1   0        121.71        110.76         5.46 o                         
  -8   2   0          0.26          1.55         0.58 o                         
  -7   2   0         65.77         68.06         3.42 o                         
  -6   2   0        278.53        259.88         4.48 o                         
  -5   2   0          0.69          0.73         0.33 o                         
  -4   2   0         80.63         68.30         4.74 o                         
  -3   2   0         85.25         83.42         3.44 o                         
  -2   2   0       1383.26       1436.28        26.19 o                         
  -1   2   0         29.02         21.23         1.94 o                         
   0   2   0       2939.25       2838.90        61.59 o                         
   1   2   0       2067.67       1979.00        44.13 o                         
   2   2   0        863.44        860.24        29.88 o                         
   3   2   0         83.45         85.76         2.83 o                         
   4   2   0        196.18        188.16         4.50 o                         
   5   2   0        429.27        429.53         5.94 o                         
   6   2   0        361.38        347.90         6.03 o                         
   7   2   0          3.84          4.23         1.20 o                         
   8   2   0         78.31         76.81         4.54 o                         
  -8   3   0         94.41        110.47         5.28 o                         
  -7   3   0          5.20          4.07         0.82 o                         
  -6   3   0         47.82         52.53         1.96 o                         
  -5   3   0         19.65         17.50         1.37 o                         
  -4   3   0       1977.83       2057.05        30.35 o                         
  -3   3   0        412.68        375.35        10.28 o                         
  -2   3   0        397.53        416.59        11.05 o                         
  -1   3   0        571.69        527.13        15.62 o                         
   0   3   0       6709.64       6408.85        97.67 o                         
   1   3   0          1.98          3.99         0.96 o                         
   2   3   0        511.15        512.86        14.68 o                         
   3   3   0         45.56         52.06         2.08 o                         
   4   3   0        214.71        216.97         4.27 o                         
   5   3   0         25.42         23.43         1.50 o                         
   6   3   0        370.10        355.57         6.65 o                         
   7   3   0        549.04        573.08        23.97 o                         
  -7   4   0         65.35         60.89         4.79 o                         
  -6   4   0          4.77          4.66         0.78 o                         
  -5   4   0         62.27         51.19         2.10 o                         
  -4   4   0         68.63         59.21         2.15 o                         
  -3   4   0        104.32        101.54         3.91 o                         
  -2   4   0          8.47          6.41         0.97 o                         
  -1   4   0       1061.18       1089.76        19.68 o                         
   0   4   0          0.27          0.36         0.67 o                         
   1   4   0       1822.44       2019.14        47.95 o                         
   2   4   0       1030.24       1082.11        22.19 o                         
   3   4   0        494.22        534.91        14.69 o                         
   4   4   0        156.39        148.15         7.06 o                         
   5   4   0        147.17        134.13         4.91 o                         
   6   4   0        227.94        229.71         7.17 o                         
   7   4   0          0.78          2.19         1.13 o                         
  -6   5   0         81.79         79.45         2.49 o                         
  -5   5   0         10.79         11.83         1.13 o                         
  -4   5   0        110.50        108.44         4.22 o                         
  -3   5   0         72.11         79.09         2.10 o                         
  -2   5   0       1732.41       1663.73        25.63 o                         
  -1   5   0        105.47         97.10         4.40 o                         
   0   5   0         19.86         18.70         1.42 o                         
   1   5   0        923.53        910.78        23.98 o                         
   2   5   0        279.63        318.56         8.64 o                         
   3   5   0          7.59          3.90         0.65 o                         
   4   5   0          4.56          5.25         0.95 o                         
   5   5   0         47.74         39.51         2.59 o                         
   6   5   0        206.41        205.27         6.52 o                         
   7   5   0        420.75        394.32        14.31 o                         
  -6   6   0          2.31          3.02         1.16 o                         
  -5   6   0          8.40          7.28         1.28 o                         
  -4   6   0        267.62        264.47         4.58 o                         
  -3   6   0        231.28        242.15         4.47 o                         
  -2   6   0        298.71        305.69         4.81 o                         
  -1   6   0          0.04          0.15         0.33 o                         
   0   6   0         68.04         71.68         2.78 o                         
   1   6   0          0.73          0.93         0.66 o                         
   2   6   0        461.02        460.94         8.41 o                         
   3   6   0         14.73         14.40         1.24 o                         
   4   6   0        136.48        132.91         6.61 o                         
   5   6   0        132.70        124.44         7.28 o                         
   6   6   0         68.72         67.95         3.27 o                         
  -6   7   0          6.65         10.04         1.98 o                         
  -5   7   0         47.57         49.97         3.02 o                         
  -4   7   0         30.51         31.65         2.00 o                         
  -3   7   0       1042.18       1057.48        15.01 o                         
  -2   7   0         20.02         19.00         1.32 o                         
  -1   7   0        161.22        145.81         3.37 o                         
   0   7   0        301.32        302.46         6.86 o                         
   1   7   0          3.43          4.90         0.89 o                         
   2   7   0        387.34        395.02         9.57 o                         
   3   7   0         66.88         68.92         3.15 o                         
   4   7   0        701.70        722.48        26.10 o                         
   5   7   0         93.04         91.32         5.38 o                         
   6   7   0          0.87          0.91         0.68 o                         
  -5   8   0        147.56        148.55         8.11 o                         
  -4   8   0          0.93          1.40         0.82 o                         
  -3   8   0         29.29         27.31         1.81 o                         
  -2   8   0        528.81        532.04         8.31 o                         
  -1   8   0         44.05         43.21         2.04 o                         
   0   8   0          4.64          3.60         0.70 o                         
   1   8   0        297.84        294.44         7.91 o                         
   2   8   0        456.45        480.86         9.04 o                         
   3   8   0          2.74          1.81         1.21 o                         
   4   8   0          9.60          8.06         1.16 o                         
   5   8   0          0.34          0.01         0.67 o                         
  -5   9   0          1.09          0.93         0.64 o                         
  -4   9   0          4.12          5.31         1.48 o                         
  -3   9   0         85.93         89.31         3.23 o                         
  -2   9   0        181.34        172.38         4.87 o                         
  -1   9   0         63.87         61.20         3.35 o                         
   0   9   0          2.09          1.76         0.66 o                         
   1   9   0        124.51        128.94         4.06 o                         
   2   9   0         44.16         50.59         3.35 o                         
   3   9   0          0.58          2.00         1.07 o                         
   4   9   0        430.60        421.63        23.04 o                         
   5   9   0          3.64          3.84         1.04 o                         
  -2  10   0         32.98         26.34         2.30 o                         
  -1  10   0        230.33        232.27         7.23 o                         
   0  10   0        180.61        167.64         8.14 o                         
   1  10   0        239.57        272.02         8.95 o                         
   2  10   0        104.36         96.25         4.20 o                         
   4  10   0        195.34        174.38         6.34 o                         
  -3 -10   1          7.58          9.45         1.50 o                         
  -2 -10   1        180.90        187.06         8.45 o                         
  -1 -10   1         57.03         59.01         4.31 o                         
   0 -10   1        174.46        176.19         8.59 o                         
   1 -10   1        126.57        130.22         7.23 o                         
   2 -10   1        670.71        679.81        19.90 o                         
  -4  -9   1        143.65        131.34         6.76 o                         
  -3  -9   1          6.90          5.31         1.78 o                         
  -2  -9   1        206.39        207.34         9.40 o                         
  -1  -9   1        115.87        124.12         7.99 o                         
   0  -9   1         57.54         68.28         4.15 o                         
   1  -9   1         14.70         14.05         1.58 o                         
   2  -9   1        255.39        261.15         5.87 o                         
   3  -9   1         43.31         38.65         2.26 o                         
   4  -9   1        246.50        231.92         9.39 o                         
  -5  -8   1         22.36         27.70         3.05 o                         
  -4  -8   1         49.43         48.28         3.51 o                         
  -3  -8   1        125.91        137.30         9.25 o                         
  -2  -8   1          4.94          2.16         0.75 o                         
  -1  -8   1         32.73         25.79         1.98 o                         
   0  -8   1         15.81         12.61         1.30 o                         
   1  -8   1         77.30         86.04         2.88 o                         
   2  -8   1        293.37        289.02         6.09 o                         
   3  -8   1        714.46        734.62        12.18 o                         
   4  -8   1        136.46        136.08         4.74 o                         
   5  -8   1          4.32          4.81         1.04 o                         
  -6  -7   1         54.40         51.81         2.77 o                         
  -5  -7   1        190.22        201.67        10.58 o                         
  -4  -7   1          8.69          3.79         1.65 o                         
  -3  -7   1        420.22        439.70        10.98 o                         
  -2  -7   1        155.09        127.95         3.41 o                         
  -1  -7   1        740.12        740.56        11.05 o                         
   0  -7   1         29.67         22.66         1.60 o                         
   1  -7   1        150.52        146.60         3.08 o                         
   2  -7   1        762.11        726.86         9.41 o                         
   3  -7   1        469.33        468.41         7.83 o                         
   4  -7   1        359.33        332.52         8.57 o                         
   5  -7   1        295.63        291.84         7.59 o                         
   6  -7   1          2.85          3.95         1.21 o                         
  -6  -6   1          3.14          2.87         1.07 o                         
  -5  -6   1        135.16        153.30        10.19 o                         
  -4  -6   1         30.16         30.57         3.40 o                         
  -3  -6   1        350.97        343.85         6.66 o                         
  -2  -6   1         15.10         13.82         1.49 o                         
  -1  -6   1        788.69        837.91        14.54 o                         
   0  -6   1         21.19         27.05         1.76 o                         
   1  -6   1         59.56         56.55         1.89 o                         
   2  -6   1        559.62        555.87         7.64 o                         
   3  -6   1        644.61        650.43         8.72 o                         
   4  -6   1        353.44        372.64         6.91 o                         
   5  -6   1        102.38        107.82         5.36 o                         
   6  -6   1         13.84         12.94         1.45 o                         
  -7  -5   1        517.26        537.10        16.56 o                         
  -6  -5   1         10.73         13.84         2.92 o                         
  -5  -5   1        121.05        122.53         5.54 o                         
  -4  -5   1        333.96        330.93         7.26 o                         
  -3  -5   1        225.55        215.93         6.38 o                         
  -2  -5   1         79.98         85.80         2.89 o                         
  -1  -5   1        515.89        592.68        12.97 o                         
   0  -5   1       1079.35       1088.46        20.09 o                         
   1  -5   1       1400.65       1328.38        20.00 o                         
   2  -5   1        289.29        291.62         4.03 o                         
   3  -5   1       1773.69       1705.98        22.52 o                         
   4  -5   1          2.03          2.51         0.56 o                         
   5  -5   1         21.91         17.60         1.27 o                         
   6  -5   1         40.46         48.24         3.34 o                         
  -7  -4   1        184.78        210.67         9.98 o                         
  -6  -4   1        403.31        404.20         9.09 o                         
  -5  -4   1         20.87         17.32         1.74 o                         
  -4  -4   1         96.05         94.47         3.95 o                         
  -3  -4   1         24.21         22.20         2.14 o                         
  -2  -4   1         49.50         47.56         4.49 o                         
  -1  -4   1       3913.44       4105.37        64.90 o                         
   0  -4   1       3600.25       3777.75        77.85 o                         
   1  -4   1       1796.94       1758.61        42.27 o                         
   2  -4   1         21.47         19.85         1.25 o                         
   3  -4   1       1016.00        975.11        20.06 o                         
   4  -4   1         15.20         15.84         1.07 o                         
   5  -4   1        383.38        390.64         8.29 o                         
   6  -4   1        153.12        144.95         4.20 o                         
   7  -4   1          0.46          1.20         0.65 o                         
  -7  -3   1         44.96         41.61         2.85 o                         
  -6  -3   1        164.72        160.82         4.66 o                         
  -5  -3   1         13.66         12.76         1.71 o                         
  -4  -3   1          4.12          5.66         0.85 o                         
  -3  -3   1       1232.75       1255.26        19.27 o                         
  -2  -3   1        406.96        402.97         9.25 o                         
  -1  -3   1          6.10          1.03         0.69 o                         
   0  -3   1         83.14         75.55         2.71 o                         
   1  -3   1        231.82        209.31         7.59 o                         
   2  -3   1         56.86         44.89         2.07 o                         
   3  -3   1       1581.69       1552.10        25.11 o                         
   4  -3   1         32.21         35.94         1.31 o                         
   5  -3   1         24.37         22.05         1.32 o                         
   6  -3   1          0.26          0.45         0.44 o                         
   7  -3   1          7.82          9.13         0.96 o                         
  -7  -2   1         61.79         65.38         3.82 o                         
  -6  -2   1          1.99          1.64         0.52 o                         
  -5  -2   1         13.31         16.22         1.21 o                         
  -4  -2   1       1015.35       1054.74        12.17 o                         
  -3  -2   1          4.92          8.80         1.20 o                         
  -2  -2   1        848.82        890.59        16.18 o                         
  -1  -2   1       1004.44       1017.11        24.74 o                         
   0  -2   1       3531.30       3502.02        75.46 o                         
   1  -2   1        842.72        779.33        19.18 o                         
   2  -2   1        483.57        438.58         6.93 o                         
   3  -2   1       2241.58       2308.22        27.36 o                         
   4  -2   1        348.54        350.05        12.62 o                         
   5  -2   1        221.25        239.83         6.29 o                         
   6  -2   1        356.65        369.54         4.97 o                         
   7  -2   1         45.52         50.34         2.69 o                         
   8  -2   1        117.30        128.89         6.13 o                         
  -8  -1   1          2.14          2.02         0.67 o                         
  -7  -1   1         69.13         73.00         3.75 o                         
  -6  -1   1         35.40         38.73         1.88 o                         
  -5  -1   1         25.11         29.35         1.27 o                         
  -4  -1   1         62.13         49.08         3.81 o                         
  -3  -1   1        470.88        453.20         8.10 o                         
  -2  -1   1       1324.33       1299.69        32.83 o                         
  -1  -1   1         32.10         40.41         2.18 o                         
   0  -1   1          1.72          2.62         0.40 o                         
   1  -1   1        195.52        194.26         5.10 o                         
   2  -1   1        384.51        378.36         8.21 o                         
   3  -1   1       1628.75       1801.54        30.49 o                         
   4  -1   1        648.71        648.11        14.19 o                         
   5  -1   1        513.80        528.28         6.59 o                         
   6  -1   1        463.52        472.38        12.13 o                         
   7  -1   1         18.24         16.54         1.62 o                         
   8  -1   1         43.71         48.15         2.60 o                         
  -8   0   1         24.65         22.35         2.33 o                         
  -7   0   1        377.32        389.00        11.30 o                         
  -6   0   1        120.22        112.82         3.05 o                         
  -5   0   1       1413.09       1424.21        14.74 o                         
  -4   0   1        579.73        595.08         9.62 o                         
  -3   0   1        879.84        940.89        17.30 o                         
  -2   0   1         74.64         73.92         2.60 o                         
  -1   0   1       2432.97       2278.81        34.95 o                         
   0   0   1       1176.22       1119.19        24.71 o                         
   1   0   1        707.81        744.09        17.37 o                         
   2   0   1       3801.96       3613.24        79.02 o                         
   3   0   1        340.48        377.12        11.96 o                         
   4   0   1        798.27        785.83        12.54 o                         
   5   0   1         69.00         62.49         3.01 o                         
   6   0   1        194.90        201.32         7.13 o                         
   7   0   1        213.53        211.25         6.50 o                         
   8   0   1        259.29        278.99        13.64 o                         
  -8   1   1         51.23         61.89         4.13 o                         
  -7   1   1        314.05        339.51         7.99 o                         
  -6   1   1         20.59         20.81         1.29 o                         
  -5   1   1          2.35          2.47         0.48 o                         
  -4   1   1         16.35         17.97         1.18 o                         
  -3   1   1        568.05        506.81         7.09 o                         
  -2   1   1       1057.16       1064.94        11.58 o                         
  -1   1   1        811.26        798.43        11.82 o                         
   0   1   1         25.63         17.21         1.17 o                         
   1   1   1        989.35       1007.30        12.83 o                         
   2   1   1       4691.31       4631.62        57.49 o                         
   3   1   1        219.38        236.22         4.39 o                         
   4   1   1         80.74         74.84         2.43 o                         
   5   1   1         41.49         40.03         2.02 o                         
   6   1   1        235.42        246.02         4.11 o                         
   7   1   1        236.97        235.02         8.70 o                         
   8   1   1         69.10         68.41         2.63 o                         
  -8   2   1        353.47        387.87        12.34 o                         
  -7   2   1          7.10          7.51         1.05 o                         
  -6   2   1          6.19          6.96         0.80 o                         
  -5   2   1        142.46        142.11         2.52 o                         
  -4   2   1        267.75        284.69         6.66 o                         
  -3   2   1         24.35         26.15         1.09 o                         
  -2   2   1        247.54        251.87         7.15 o                         
  -1   2   1        582.57        533.71         9.60 o                         
   0   2   1       1073.47       1007.49        23.70 o                         
   1   2   1        806.33        800.88        13.45 o                         
   2   2   1         20.11         31.34         1.55 o                         
   3   2   1        165.57        209.17         4.38 o                         
   4   2   1         58.75         59.62         2.44 o                         
   5   2   1         32.08         29.96         1.36 o                         
   6   2   1         14.41         14.51         1.31 o                         
   7   2   1         68.33         64.88         2.62 o                         
   8   2   1          0.96          0.87         0.78 o                         
  -8   3   1          1.36          1.06         0.59 o                         
  -7   3   1          4.14          5.41         0.91 o                         
  -6   3   1          0.51          1.31         0.70 o                         
  -5   3   1         40.74         45.46         2.37 o                         
  -4   3   1        611.14        654.47         7.07 o                         
  -3   3   1       2143.44       2287.35        39.25 o                         
  -2   3   1       2371.46       2197.87        51.80 o                         
  -1   3   1        284.26        275.67         8.53 o                         
   0   3   1       1906.54       1810.89        34.16 o                         
   1   3   1       1138.82       1129.32        19.31 o                         
   2   3   1       1683.88       1817.37        41.64 o                         
   3   3   1        141.53        106.65         2.58 o                         
   4   3   1        142.84        142.20         6.69 o                         
   5   3   1        763.97        732.61        16.21 o                         
   6   3   1        109.87        106.10         4.03 o                         
   7   3   1          0.52          0.13         0.66 o                         
   8   3   1         88.35         87.45         3.49 o                         
  -7   4   1         32.97         40.22         4.12 o                         
  -6   4   1         55.20         50.03         1.84 o                         
  -5   4   1         85.61         92.19         2.45 o                         
  -4   4   1          0.71          1.38         0.52 o                         
  -3   4   1         18.90         19.11         1.59 o                         
  -2   4   1          1.32          2.68         0.88 o                         
  -1   4   1         85.20         81.99         5.99 o                         
   0   4   1          1.42         13.48         6.96 o                         
   1   4   1        780.51        827.42        22.57 o                         
   2   4   1        320.36        308.55         6.31 o                         
   3   4   1       1055.14       1150.81        15.44 o                         
   4   4   1        252.57        271.83         6.16 o                         
   5   4   1         52.56         48.51         2.81 o                         
   6   4   1         29.24         28.23         1.96 o                         
   7   4   1        148.05        142.26         4.83 o                         
  -7   5   1         59.87         67.91         3.13 o                         
  -6   5   1        115.56        106.57         3.71 o                         
  -5   5   1          6.51          5.85         0.72 o                         
  -4   5   1        274.42        265.40         5.92 o                         
  -3   5   1        649.30        618.37        17.44 o                         
  -2   5   1         63.15         59.18         3.91 o                         
  -1   5   1          8.67         11.15         1.18 o                         
   0   5   1         59.98         71.36         2.81 o                         
   1   5   1         81.71         75.10         3.36 o                         
   2   5   1        294.27        318.55         8.75 o                         
   3   5   1       2063.39       2249.92        28.00 o                         
   4   5   1        391.28        383.77         8.15 o                         
   5   5   1         65.95         62.88         3.30 o                         
   6   5   1        461.18        463.40        10.72 o                         
   7   5   1         58.93         59.35         3.47 o                         
  -6   6   1         51.75         58.66         6.05 o                         
  -5   6   1        450.26        446.18        13.14 o                         
  -4   6   1         19.07         18.37         1.27 o                         
  -3   6   1        854.57        825.73        10.83 o                         
  -2   6   1         94.57         86.41         4.66 o                         
  -1   6   1        222.97        224.34         6.18 o                         
   0   6   1         99.86        105.16         3.83 o                         
   1   6   1        689.22        706.70        12.52 o                         
   2   6   1        445.56        442.34         8.12 o                         
   3   6   1          4.41          2.02         0.70 o                         
   4   6   1        153.75        156.60         8.83 o                         
   5   6   1         75.55         73.89         3.58 o                         
   6   6   1         22.39         22.95         1.79 o                         
   7   6   1         19.79         15.30         2.02 o                         
  -6   7   1         23.42         27.74         3.50 o                         
  -5   7   1        360.35        354.71        11.24 o                         
  -4   7   1         10.59         12.84         1.73 o                         
  -3   7   1       1229.29       1224.09        20.03 o                         
  -2   7   1          4.72          6.15         1.21 o                         
  -1   7   1       2729.76       2710.56        37.11 o                         
   0   7   1         95.87         98.60         4.13 o                         
   1   7   1        141.20        140.50         4.39 o                         
   2   7   1         70.82         78.30         5.53 o                         
   3   7   1        170.52        171.13         6.17 o                         
   4   7   1        125.63        131.34         4.50 o                         
   5   7   1          5.92          6.08         1.25 o                         
   6   7   1         13.85         12.63         1.18 o                         
  -5   8   1          4.17          4.87         1.63 o                         
  -4   8   1         65.50         67.29         6.16 o                         
  -3   8   1        254.12        254.30         5.85 o                         
  -2   8   1        229.10        232.16         4.76 o                         
  -1   8   1        644.70        651.81        17.89 o                         
   0   8   1        157.50        141.37         5.35 o                         
   1   8   1        222.85        217.04         6.69 o                         
   2   8   1        129.07        125.25         5.70 o                         
   3   8   1       1114.43       1066.96        28.62 o                         
   4   8   1          5.35          1.59         1.41 o                         
   5   8   1         20.39         16.76         1.67 o                         
   6   8   1          2.83          3.05         1.00 o                         
  -4   9   1         34.11         32.54         3.36 o                         
  -3   9   1          2.84          3.27         0.75 o                         
  -2   9   1          7.43          9.84         1.32 o                         
  -1   9   1        457.10        477.80         9.54 o                         
   0   9   1        531.19        545.78        19.98 o                         
   1   9   1        288.72        302.13        13.61 o                         
   2   9   1         75.65         73.95         4.32 o                         
   3   9   1        360.72        382.73         8.60 o                         
   4   9   1          4.48          5.15         0.80 o                         
   5   9   1         80.16         78.11         5.58 o                         
  -4  10   1          8.37          9.06         1.34 o                         
  -3  10   1        309.24        301.27        11.53 o                         
  -2  10   1        132.39        133.39         5.02 o                         
  -1  10   1         12.61         14.58         1.37 o                         
   0  10   1          9.89          9.05         1.12 o                         
   1  10   1         86.37        101.50         4.49 o                         
   2  10   1        205.73        223.17         5.74 o                         
   3  10   1        532.76        539.52        12.42 o                         
   4  10   1         65.47         67.31         4.09 o                         
  -1  11   1         34.17         32.49         3.03 o                         
   0  11   1        514.62        550.48        16.84 o                         
   1  11   1          4.20          4.65         1.19 o                         
  -3  -9   2        168.01        162.52         7.81 o                         
  -2  -9   2         13.85          7.62         1.99 o                         
  -1  -9   2         73.73         69.87         5.35 o                         
   0  -9   2         19.62         17.47         2.92 o                         
   1  -9   2        176.49        191.14        10.00 o                         
   2  -9   2        156.53        145.32         7.45 o                         
   3  -9   2        395.44        400.04        13.69 o                         
   4  -9   2          0.45         -0.21         0.64 o                         
  -4  -8   2        107.41        105.72         6.59 o                         
  -3  -8   2         33.99         36.05         4.40 o                         
  -2  -8   2        222.09        212.36        12.36 o                         
  -1  -8   2         70.72         94.47         5.36 o                         
   0  -8   2          1.78          2.42         1.10 o                         
   1  -8   2        568.31        581.29        10.28 o                         
   2  -8   2          5.56          4.18         1.08 o                         
   3  -8   2        511.19        515.91         9.14 o                         
   4  -8   2        420.04        414.36        14.52 o                         
   5  -8   2        136.89        132.26         6.87 o                         
  -5  -7   2          3.21          3.66         1.45 o                         
  -4  -7   2          0.48          1.31         0.85 o                         
  -3  -7   2        160.88        165.53         7.49 o                         
  -2  -7   2        166.22        141.24         6.52 o                         
  -1  -7   2          0.41          0.92         0.71 o                         
   0  -7   2         19.60         27.91         1.77 o                         
   1  -7   2         95.70         95.16         2.59 o                         
   2  -7   2         33.69         32.16         1.74 o                         
   3  -7   2        436.42        430.65         7.94 o                         
   4  -7   2          0.09          1.02         0.75 o                         
   5  -7   2        193.95        204.33        10.16 o                         
   6  -7   2        116.01        118.73         6.22 o                         
  -6  -6   2        272.25        268.27        10.58 o                         
  -5  -6   2         17.32         17.12         2.18 o                         
  -4  -6   2        121.06        117.75         6.02 o                         
  -3  -6   2         11.24         10.86         1.65 o                         
  -2  -6   2         17.30         16.80         1.81 o                         
  -1  -6   2        456.58        472.77         8.53 o                         
   0  -6   2         61.27         58.03         2.87 o                         
   1  -6   2          1.55          1.93         0.48 o                         
   2  -6   2         81.15         83.85         2.86 o                         
   3  -6   2        751.88        744.09         9.50 o                         
   4  -6   2          2.38          1.25         0.59 o                         
   5  -6   2        934.69        981.96        21.59 o                         
   6  -6   2         47.68         53.02         3.38 o                         
  -6  -5   2          3.68          1.18         1.37 o                         
  -5  -5   2         16.38         16.53         2.36 o                         
  -4  -5   2        562.42        581.81        12.49 o                         
  -3  -5   2         56.77         63.89         3.61 o                         
  -2  -5   2         23.86         21.86         2.21 o                         
  -1  -5   2        268.04        307.35         6.27 o                         
   0  -5   2          0.81          0.81         0.44 o                         
   1  -5   2         23.00         29.39         1.74 o                         
   2  -5   2        187.31        178.83         4.59 o                         
   3  -5   2        502.17        505.97         7.11 o                         
   4  -5   2          4.49          4.89         0.81 o                         
   5  -5   2         10.07          8.96         2.69 o                         
   6  -5   2         50.28         50.06         2.45 o                         
   7  -5   2         15.58         18.07         2.25 o                         
  -7  -4   2        359.07        374.59        13.02 o                         
  -6  -4   2       1160.62       1212.10        35.32 o                         
  -5  -4   2       1372.35       1393.23        22.80 o                         
  -4  -4   2         51.77         51.44         2.96 o                         
  -3  -4   2          3.93          4.12         0.81 o                         
  -2  -4   2        250.59        267.73         5.98 o                         
  -1  -4   2       1427.69       1436.63        25.26 o                         
   0  -4   2        563.78        628.78        12.75 o                         
   1  -4   2          6.11          4.18         0.62 o                         
   2  -4   2         64.16         66.46         2.37 o                         
   3  -4   2        620.36        636.97         7.18 o                         
   4  -4   2        300.51        303.59         4.98 o                         
   5  -4   2         24.26         29.56         1.82 o                         
   6  -4   2          1.28          0.92         0.44 o                         
   7  -4   2         88.39         97.38         5.58 o                         
  -7  -3   2        408.40        403.46        14.78 o                         
  -6  -3   2         29.97         27.28         3.47 o                         
  -5  -3   2         12.62         11.77         1.15 o                         
  -4  -3   2         10.51         11.64         0.84 o                         
  -3  -3   2        332.59        330.70         7.95 o                         
  -2  -3   2         32.71         30.29         3.79 o                         
  -1  -3   2       2668.33       2848.26        45.54 o                         
   0  -3   2          9.05         16.78         1.58 o                         
   1  -3   2       4164.98       4253.77        54.33 o                         
   2  -3   2        441.65        432.73         9.94 o                         
   3  -3   2          0.68          1.39         0.50 o                         
   4  -3   2         23.08         25.06         1.13 o                         
   5  -3   2         37.43         38.75         1.55 o                         
   6  -3   2        275.79        292.64         4.99 o                         
   7  -3   2          2.04          2.26         0.77 o                         
  -7  -2   2        221.16        205.00         6.95 o                         
  -6  -2   2         11.76         10.46         1.40 o                         
  -5  -2   2        498.97        514.67         6.56 o                         
  -4  -2   2         87.14         86.09         3.75 o                         
  -3  -2   2        318.41        337.83         9.90 o                         
  -2  -2   2         77.53        102.20         4.16 o                         
  -1  -2   2       1074.65       1062.65        26.70 o                         
   0  -2   2       2313.98       2296.96        50.15 o                         
   1  -2   2       1039.26        997.15        16.50 o                         
   2  -2   2        244.83        237.96         4.67 o                         
   3  -2   2        674.46        656.16         8.53 o                         
   4  -2   2         59.38         62.15         2.52 o                         
   5  -2   2        427.38        410.78         5.02 o                         
   6  -2   2        342.39        364.00         5.28 o                         
   7  -2   2         13.03         12.62         1.47 o                         
   8  -2   2        193.58        221.06         8.53 o                         
  -7  -1   2        108.79        110.95         7.44 o                         
  -6  -1   2          1.20          1.11         0.56 o                         
  -5  -1   2         51.01         49.30         1.74 o                         
  -4  -1   2          3.42          2.74         0.52 o                         
  -3  -1   2          9.40         18.02         1.37 o                         
  -2  -1   2         36.72         43.22         2.15 o                         
  -1  -1   2       2131.10       2009.16        31.88 o                         
   0  -1   2        348.67        343.73        11.46 o                         
   1  -1   2       4869.36       4476.23        39.16 o                         
   2  -1   2       2399.30       2419.95        31.32 o                         
   3  -1   2        103.48         87.81         3.40 o                         
   4  -1   2       1007.99       1020.37        16.28 o                         
   5  -1   2        967.17        959.70         9.87 o                         
   6  -1   2         12.27         11.65         1.04 o                         
   7  -1   2          6.96          8.52         1.19 o                         
   8  -1   2         24.72         31.69         2.10 o                         
  -8   0   2         57.55         48.04         3.21 o                         
  -7   0   2         40.16         47.75         4.54 o                         
  -6   0   2        735.95        743.32        11.45 o                         
  -5   0   2        138.93        145.97         3.30 o                         
  -4   0   2        430.70        445.21         5.72 o                         
  -3   0   2        914.76        965.61        13.09 o                         
  -2   0   2        474.74        447.70         9.00 o                         
  -1   0   2       4558.33       4091.72        87.36 o                         
   0   0   2         12.74          8.16         0.73 o                         
   1   0   2       1607.58       1467.15        18.59 o                         
   2   0   2      12745.21      11562.45       141.39 o                         
   3   0   2        855.71        821.44        21.65 o                         
   4   0   2          0.09          1.27         2.11 o                         
   5   0   2         13.31         13.33         1.15 o                         
   6   0   2         54.08         51.39         2.53 o                         
   7   0   2        141.65        144.62         6.24 o                         
   8   0   2         72.85         72.67         4.32 o                         
  -8   1   2        142.33        132.67         5.90 o                         
  -7   1   2         74.97         74.14         3.17 o                         
  -6   1   2         90.19         88.53         2.81 o                         
  -5   1   2        104.43         95.90         3.65 o                         
  -4   1   2         59.54         49.67         1.95 o                         
  -3   1   2       1679.82       1754.61        18.74 o                         
  -2   1   2          1.52          1.79         0.34 o                         
  -1   1   2         36.20         28.15         0.92 o                         
   0   1   2        898.29        879.94        19.36 o                         
   1   1   2        583.67        570.69        16.07 o                         
   2   1   2      14690.65      13719.46       291.92 o                         
   3   1   2         23.10         31.85         1.36 o                         
   4   1   2        875.80        930.50        14.93 o                         
   5   1   2       1766.70       1793.04        20.63 o                         
   6   1   2        184.42        189.39         5.61 o                         
   7   1   2        180.38        176.88         5.47 o                         
   8   1   2         26.46         26.74         3.43 o                         
  -8   2   2        305.32        282.37         9.45 o                         
  -7   2   2          2.08          1.48         0.63 o                         
  -6   2   2        168.54        162.50         4.22 o                         
  -5   2   2        104.31        109.44         3.57 o                         
  -4   2   2        123.84        126.31         2.84 o                         
  -3   2   2        698.16        719.84         8.28 o                         
  -2   2   2         31.79         32.45         1.15 o                         
  -1   2   2        713.21        731.39        10.59 o                         
   0   2   2       6703.02       5970.38        90.22 o                         
   1   2   2       1027.88       1039.22        23.10 o                         
   2   2   2       1004.04       1022.26        24.55 o                         
   3   2   2         73.68         66.54         5.35 o                         
   4   2   2         27.02         21.50         1.44 o                         
   5   2   2        622.24        600.41         9.26 o                         
   6   2   2        113.32        103.35         6.97 o                         
   7   2   2        232.50        227.45         8.26 o                         
   8   2   2         49.66         45.84         2.93 o                         
  -8   3   2        203.57        196.59         6.82 o                         
  -7   3   2        193.74        190.61         5.53 o                         
  -6   3   2        297.17        272.24        10.14 o                         
  -5   3   2        212.40        225.69         5.12 o                         
  -4   3   2        726.56        753.40        12.54 o                         
  -3   3   2        244.63        256.70         4.60 o                         
  -2   3   2       2819.94       2794.84        66.41 o                         
  -1   3   2         16.83         22.61         1.59 o                         
   0   3   2        521.21        501.51         9.80 o                         
   1   3   2        310.97        315.81        10.07 o                         
   2   3   2        188.83        231.44         8.37 o                         
   3   3   2       1291.15       1324.50        18.71 o                         
   4   3   2        736.25        734.20        16.64 o                         
   5   3   2          2.49          1.09         0.53 o                         
   6   3   2        210.46        215.44         8.22 o                         
   7   3   2         93.31         87.83         3.36 o                         
   8   3   2          4.60          5.65         1.70 o                         
  -7   4   2          0.51          0.55         0.78 o                         
  -6   4   2         16.93         14.98         1.28 o                         
  -5   4   2          4.15          5.19         0.73 o                         
  -4   4   2        431.71        421.70         7.34 o                         
  -3   4   2        415.45        423.06         7.93 o                         
  -2   4   2         64.26         94.03         2.61 o                         
  -1   4   2        184.56        251.58        11.21 o                         
   0   4   2          0.33          1.98         0.88 o                         
   1   4   2        354.82        326.12        11.31 o                         
   2   4   2       1230.28       1186.17        21.58 o                         
   3   4   2        711.67        736.55        12.88 o                         
   4   4   2          4.15          3.75         0.75 o                         
   5   4   2        213.22        201.87         6.35 o                         
   6   4   2        406.92        390.08         8.69 o                         
   7   4   2          5.02          4.65         1.03 o                         
   8   4   2         18.43         19.81         2.55 o                         
  -7   5   2         91.80         96.26         3.77 o                         
  -6   5   2          3.73          5.38         0.91 o                         
  -5   5   2         82.15         80.61         2.71 o                         
  -4   5   2         47.42         50.67         1.97 o                         
  -3   5   2        180.29        161.64         3.94 o                         
  -2   5   2        270.76        289.75         7.49 o                         
  -1   5   2        538.70        538.68        12.28 o                         
   0   5   2       1910.92       1984.67        28.10 o                         
   1   5   2        551.58        596.42         9.31 o                         
   2   5   2          3.71          1.37         0.63 o                         
   3   5   2       1024.62       1058.81        17.85 o                         
   4   5   2        367.36        376.31         7.96 o                         
   5   5   2        647.17        682.19        11.08 o                         
   6   5   2        152.42        146.14         4.86 o                         
   7   5   2         46.74         51.21         3.56 o                         
  -6   6   2         44.53         47.62         2.85 o                         
  -5   6   2         38.93         33.03         2.06 o                         
  -4   6   2          4.83          4.72         0.81 o                         
  -3   6   2        301.32        300.77         5.28 o                         
  -2   6   2         24.71         22.45         1.60 o                         
  -1   6   2        218.01        217.29         6.17 o                         
   0   6   2          0.27          0.53         0.38 o                         
   1   6   2        738.81        770.39        13.14 o                         
   2   6   2          3.12          2.74         0.63 o                         
   3   6   2       2892.84       2892.34        58.15 o                         
   4   6   2        142.41        134.66         4.69 o                         
   5   6   2        170.15        159.87         4.73 o                         
   6   6   2        299.01        293.98         6.92 o                         
   7   6   2         11.31         10.91         1.52 o                         
  -6   7   2        280.17        307.48        12.14 o                         
  -5   7   2         17.72         17.96         1.76 o                         
  -4   7   2         15.65         12.55         1.67 o                         
  -3   7   2        114.48        108.96         3.39 o                         
  -2   7   2         84.24         78.81         3.17 o                         
  -1   7   2        171.94        162.97         6.17 o                         
   0   7   2         48.42         42.07         4.14 o                         
   1   7   2        391.78        397.65         8.92 o                         
   2   7   2          3.69          3.88         1.21 o                         
   3   7   2        801.05        793.05        14.38 o                         
   4   7   2         13.51         11.64         1.26 o                         
   5   7   2        147.57        134.56         5.37 o                         
   6   7   2        273.45        266.44         6.84 o                         
   7   7   2         97.17        100.09         4.94 o                         
  -5   8   2         31.38         24.66         3.50 o                         
  -4   8   2        319.49        311.90        11.02 o                         
  -3   8   2         37.51         39.71         2.54 o                         
  -2   8   2          2.89          3.36         1.04 o                         
  -1   8   2        576.84        528.01        20.91 o                         
   0   8   2        397.54        401.82         9.87 o                         
   1   8   2        782.91        801.53        15.76 o                         
   2   8   2        286.12        285.54         7.65 o                         
   3   8   2          0.65          0.39         0.54 o                         
   4   8   2         48.26         44.00         4.29 o                         
   5   8   2        338.24        327.23         8.05 o                         
   6   8   2        129.79        134.51         4.35 o                         
  -5   9   2        194.86        180.96         7.55 o                         
  -4   9   2         32.43         31.08         3.87 o                         
  -3   9   2          6.90          6.99         1.52 o                         
  -2   9   2         38.51         38.67         2.69 o                         
  -1   9   2        182.89        175.09         6.29 o                         
   0   9   2        155.97        158.36         4.52 o                         
   1   9   2         15.32         16.15         3.07 o                         
   2   9   2        136.75        146.24         8.95 o                         
   3   9   2        412.32        460.00        17.00 o                         
   4   9   2        179.13        179.92         7.92 o                         
   5   9   2         16.33         19.75         2.17 o                         
  -3  10   2        107.97        106.49         6.75 o                         
  -2  10   2        181.45        181.24         7.12 o                         
  -1  10   2         44.63         44.78         2.43 o                         
   0  10   2         21.32         21.41         1.73 o                         
   1  10   2         46.82         42.00         3.26 o                         
   2  10   2        152.48        140.26         5.76 o                         
   3  10   2         15.85         21.09         1.63 o                         
   4  10   2         53.48         50.39         2.16 o                         
  -2  11   2          0.66          0.22         0.62 o                         
  -1  11   2         86.33         86.11         3.11 o                         
   0  11   2         38.46         37.84         1.80 o                         
   1  11   2        284.17        289.48         5.50 o                         
   2  11   2        194.65        215.53         4.93 o                         
  -3  -9   3        100.23         91.87         4.56 o                         
  -2  -9   3         63.60         68.80         4.53 o                         
  -1  -9   3         49.56         51.86         4.32 o                         
   0  -9   3         19.21         22.24         2.83 o                         
   1  -9   3        171.48        168.31         8.48 o                         
   2  -9   3        285.15        252.89         9.30 o                         
   3  -9   3        232.29        204.21         7.85 o                         
  -4  -8   3        225.21        221.40         8.58 o                         
  -3  -8   3          9.91         12.99         2.31 o                         
  -2  -8   3        187.84        189.59         7.32 o                         
  -1  -8   3         59.52         58.08         5.01 o                         
   0  -8   3        437.47        436.35        12.50 o                         
   1  -8   3        188.32        187.69         7.24 o                         
   2  -8   3        264.07        281.49         9.32 o                         
   3  -8   3        202.51        209.19         6.90 o                         
   4  -8   3        159.20        168.52         8.74 o                         
   5  -8   3        301.47        280.65         9.78 o                         
  -5  -7   3         52.56         51.66         2.61 o                         
  -4  -7   3        520.34        522.58        10.28 o                         
  -3  -7   3         65.50         58.70         3.24 o                         
  -2  -7   3        285.15        305.96        10.62 o                         
  -1  -7   3          1.36          5.91         1.25 o                         
   0  -7   3         19.72         10.81         1.49 o                         
   1  -7   3         20.23         13.56         1.83 o                         
   2  -7   3        267.71        283.56        10.23 o                         
   3  -7   3          0.18          0.55         0.77 o                         
   4  -7   3         26.81         27.47         2.76 o                         
   5  -7   3        286.59        297.37        11.94 o                         
   6  -7   3          2.86          2.83         1.22 o                         
  -5  -6   3         37.08         38.81         2.86 o                         
  -4  -6   3        225.85        222.95         6.68 o                         
  -3  -6   3         13.42         13.74         1.81 o                         
  -2  -6   3         98.87         99.22         5.98 o                         
  -1  -6   3        234.97        259.69         9.25 o                         
   0  -6   3        175.46        152.35         7.04 o                         
   1  -6   3        181.97        183.09         6.22 o                         
   2  -6   3        603.44        578.18         9.31 o                         
   3  -6   3        201.66        206.84         5.15 o                         
   4  -6   3        251.20        243.94         6.10 o                         
   5  -6   3         35.87         37.10         2.37 o                         
   6  -6   3         19.78         16.71         2.62 o                         
  -6  -5   3         31.03         27.66         3.09 o                         
  -5  -5   3         30.32         30.81         5.91 o                         
  -4  -5   3          4.91          6.92         1.37 o                         
  -3  -5   3          1.01          0.24         0.77 o                         
  -2  -5   3         77.23         77.13         7.51 o                         
  -1  -5   3        522.95        566.74        11.84 o                         
   0  -5   3        201.41        198.15         5.63 o                         
   1  -5   3       2034.19       2123.15        30.99 o                         
   2  -5   3       1044.22       1003.59        12.89 o                         
   3  -5   3          2.27          2.29         0.58 o                         
   4  -5   3       1537.23       1514.43        21.00 o                         
   5  -5   3         22.00         21.62         1.94 o                         
   6  -5   3        106.46        106.34         7.40 o                         
   7  -5   3         50.39         44.91         3.43 o                         
  -6  -4   3         25.45         19.62         2.95 o                         
  -5  -4   3        764.19        760.71        18.17 o                         
  -4  -4   3        839.44        848.56        13.99 o                         
  -3  -4   3        171.56        170.92         5.96 o                         
  -2  -4   3        453.19        458.72        12.74 o                         
  -1  -4   3        395.99        415.48        11.74 o                         
   0  -4   3         11.35         14.33         2.00 o                         
   1  -4   3        213.98        264.15         7.38 o                         
   2  -4   3       1452.79       1447.73        18.47 o                         
   3  -4   3        329.89        326.42         5.50 o                         
   4  -4   3        122.98        128.15         3.32 o                         
   5  -4   3        505.46        511.60         9.45 o                         
   6  -4   3         69.42         71.90         5.13 o                         
   7  -4   3         21.61         20.26         1.82 o                         
  -7  -3   3        146.75        147.77         7.01 o                         
  -6  -3   3         74.84         78.00        13.25 o                         
  -5  -3   3         81.62         84.01         3.50 o                         
  -4  -3   3         56.28         54.33         2.74 o                         
  -3  -3   3         83.52         83.33         2.60 o                         
  -2  -3   3          4.38          4.23         1.02 o                         
  -1  -3   3         81.16         92.94         2.66 o                         
   0  -3   3        107.42        116.37         4.62 o                         
   1  -3   3        646.63        639.83        10.63 o                         
   2  -3   3        395.17        401.40        13.24 o                         
   3  -3   3       1254.08       1272.69        16.98 o                         
   4  -3   3         64.63         72.85         2.32 o                         
   5  -3   3        886.31        916.01        10.50 o                         
   6  -3   3          0.26          0.64         0.53 o                         
   7  -3   3        343.47        360.99        12.61 o                         
   8  -3   3         12.69         19.31         1.84 o                         
  -7  -2   3         11.67          8.63         1.72 o                         
  -6  -2   3        446.97        440.57        18.79 o                         
  -5  -2   3          8.69          8.62         1.03 o                         
  -4  -2   3        173.79        168.04         3.82 o                         
  -3  -2   3         50.20         44.70         2.00 o                         
  -2  -2   3        637.05        611.00        13.44 o                         
  -1  -2   3        434.32        411.01         8.83 o                         
   0  -2   3       1240.80       1261.91        23.46 o                         
   1  -2   3        592.18        527.53        13.21 o                         
   2  -2   3        181.27        205.26         7.78 o                         
   3  -2   3         22.36         31.98         1.35 o                         
   4  -2   3         51.81         58.07         1.50 o                         
   5  -2   3        416.75        419.85         5.01 o                         
   6  -2   3          3.06          2.35         0.50 o                         
   7  -2   3        155.31        173.46         5.63 o                         
   8  -2   3        228.24        256.14         6.38 o                         
  -7  -1   3         13.14         12.16         2.32 o                         
  -6  -1   3        254.32        256.13         6.20 o                         
  -5  -1   3          4.77          5.81         0.85 o                         
  -4  -1   3         44.08         34.53         1.46 o                         
  -3  -1   3        142.86        147.11         3.73 o                         
  -2  -1   3          5.64          3.04         1.28 o                         
  -1  -1   3       1933.68       1850.52        40.30 o                         
   0  -1   3       1540.07       1518.79        35.69 o                         
   1  -1   3        360.27        380.66         6.07 o                         
   2  -1   3         13.79         19.81         1.04 o                         
   3  -1   3        591.64        560.93        11.35 o                         
   4  -1   3        150.72        141.33         4.26 o                         
   5  -1   3        253.04        242.11         4.54 o                         
   6  -1   3          0.49          1.10         0.37 o                         
   7  -1   3        174.20        178.28         4.71 o                         
   8  -1   3         22.17         27.19         1.95 o                         
  -7   0   3          6.46          6.34         1.33 o                         
  -6   0   3          5.60          7.08         0.92 o                         
  -5   0   3         29.83         26.56         1.47 o                         
  -4   0   3          3.19          3.79         0.48 o                         
  -3   0   3        651.38        735.06         9.36 o                         
  -2   0   3        624.51        603.97         8.24 o                         
  -1   0   3        370.97        340.09         5.78 o                         
   0   0   3        839.97        763.10        19.18 o                         
   1   0   3        570.50        503.14         8.57 o                         
   2   0   3        547.35        470.08        12.49 o                         
   3   0   3         32.09         27.06         2.55 o                         
   4   0   3        291.57        323.19        20.82 o                         
   5   0   3        708.69        731.90        10.83 o                         
   6   0   3        226.27        226.64         4.69 o                         
   7   0   3        205.74        204.88         5.16 o                         
   8   0   3          1.76          1.92         0.66 o                         
  -7   1   3         59.60         70.02         5.13 o                         
  -6   1   3         48.28         46.48         2.82 o                         
  -5   1   3         22.11         20.36         1.05 o                         
  -4   1   3          2.51          3.10         0.42 o                         
  -3   1   3        294.30        309.90         4.97 o                         
  -2   1   3         50.75         59.86         1.91 o                         
  -1   1   3       2015.46       2002.28        65.78 o                         
   0   1   3       1147.48       1162.22        25.25 o                         
   1   1   3        646.04        591.39        14.13 o                         
   2   1   3         42.28         48.35         2.06 o                         
   3   1   3        514.40        504.68        15.38 o                         
   4   1   3       5558.40       5559.17        71.33 o                         
   5   1   3        107.10        106.85         3.26 o                         
   6   1   3       1476.62       1436.10        17.93 o                         
   7   1   3         40.12         44.87         6.48 o                         
   8   1   3         25.95         23.69         3.77 o                         
  -7   2   3         24.62         25.78         2.40 o                         
  -6   2   3          1.50          0.84         0.64 o                         
  -5   2   3        623.52        639.14        16.01 o                         
  -4   2   3         96.05        100.85         2.46 o                         
  -3   2   3         28.60         21.04         1.26 o                         
  -2   2   3        133.94        131.63         5.28 o                         
  -1   2   3        455.57        578.98        14.89 o                         
   0   2   3        171.13        184.16         4.31 o                         
   1   2   3         65.78         66.82         3.54 o                         
   2   2   3        177.00        138.89         8.98 o                         
   3   2   3        723.56        799.54        22.43 o                         
   4   2   3         13.19         23.87         2.15 o                         
   5   2   3         53.16         49.77         3.05 o                         
   6   2   3        606.23        584.32        12.92 o                         
   7   2   3          0.39          0.75         0.97 o                         
   8   2   3         99.64        102.05         3.59 o                         
  -7   3   3        164.24        158.10         6.00 o                         
  -6   3   3       1151.86       1123.67        33.53 o                         
  -5   3   3        107.64        106.46         3.46 o                         
  -4   3   3        679.47        687.29        11.77 o                         
  -3   3   3        560.11        549.23        10.28 o                         
  -2   3   3          3.84          6.13         1.06 o                         
  -1   3   3        476.92        530.39        10.89 o                         
   0   3   3       2961.17       2898.67        45.85 o                         
   1   3   3        539.87        591.18        11.73 o                         
   2   3   3         47.70         32.52         2.79 o                         
   3   3   3          4.61          5.34         0.82 o                         
   4   3   3        146.16        141.95         4.04 o                         
   5   3   3          3.18          5.84         0.85 o                         
   6   3   3        277.63        271.32         6.62 o                         
   7   3   3          2.53          4.26         1.47 o                         
   8   3   3          2.50          3.79         1.47 o                         
  -7   4   3        169.56        178.05         4.99 o                         
  -6   4   3         57.58         49.55         6.63 o                         
  -5   4   3         35.93         32.78         2.16 o                         
  -4   4   3        589.55        601.20         7.96 o                         
  -3   4   3         57.50         51.68         1.59 o                         
  -2   4   3        538.20        585.84         9.18 o                         
  -1   4   3       2423.81       2634.85        55.72 o                         
   0   4   3        293.84        313.37         6.25 o                         
   1   4   3         28.28         41.27         2.47 o                         
   2   4   3       2402.86       2559.36        52.16 o                         
   3   4   3          3.79          5.49         1.48 o                         
   4   4   3         33.40         28.03         1.67 o                         
   5   4   3          9.48          7.97         0.98 o                         
   6   4   3        555.50        529.58        16.85 o                         
   7   4   3        105.23        107.47         5.61 o                         
   8   4   3         31.42         21.76         2.96 o                         
  -7   5   3          2.87          2.08         0.64 o                         
  -6   5   3        324.47        325.15         7.86 o                         
  -5   5   3          1.72          2.41         0.95 o                         
  -4   5   3        308.37        294.88         8.55 o                         
  -3   5   3         29.04         32.00         1.71 o                         
  -2   5   3        244.71        226.69         3.84 o                         
  -1   5   3         46.80         51.12         2.22 o                         
   0   5   3        213.81        202.77         7.81 o                         
   1   5   3        191.85        216.08         4.11 o                         
   2   5   3        614.38        636.52        11.39 o                         
   3   5   3        256.57        248.61         7.64 o                         
   4   5   3        178.36        176.68         5.77 o                         
   5   5   3       1250.01       1250.35        18.78 o                         
   6   5   3        282.15        265.09        10.04 o                         
   7   5   3        189.82        181.19         7.09 o                         
  -6   6   3         71.12         65.61         3.31 o                         
  -5   6   3          8.37          8.76         1.13 o                         
  -4   6   3       1585.79       1529.61        17.81 o                         
  -3   6   3        299.13        284.07         6.12 o                         
  -2   6   3        490.22        485.02         7.09 o                         
  -1   6   3         75.51         81.34         2.70 o                         
   0   6   3         84.93         87.17         2.47 o                         
   1   6   3        257.85        272.13         6.71 o                         
   2   6   3        431.12        445.87         9.45 o                         
   3   6   3          0.52          0.91         0.53 o                         
   4   6   3        227.99        236.78         5.54 o                         
   5   6   3         24.24         30.82         2.00 o                         
   6   6   3          4.70          5.12         1.35 o                         
   7   6   3         12.95         13.02         1.38 o                         
  -5   7   3        234.97        232.10         7.87 o                         
  -4   7   3        392.43        394.15         8.68 o                         
  -3   7   3          3.54          2.87         0.84 o                         
  -2   7   3        318.36        315.28         6.86 o                         
  -1   7   3         55.11         53.58         2.33 o                         
   0   7   3          3.59          4.63         0.90 o                         
   1   7   3        178.51        185.47         6.94 o                         
   2   7   3       1106.27       1170.83        16.86 o                         
   3   7   3        463.78        473.52         9.35 o                         
   4   7   3        229.38        217.19         5.36 o                         
   5   7   3         12.85         11.88         1.38 o                         
   6   7   3         18.99         18.83         1.81 o                         
   7   7   3         10.09         11.04         1.35 o                         
  -5   8   3         55.74         59.97         4.97 o                         
  -4   8   3          0.21          0.54         1.41 o                         
  -3   8   3        298.77        285.68         7.06 o                         
  -2   8   3          9.02          9.15         1.31 o                         
  -1   8   3        146.01        142.83         5.76 o                         
   0   8   3         92.12         87.77         7.38 o                         
   1   8   3       2593.33       2602.48        32.76 o                         
   2   8   3         71.12         65.98         3.54 o                         
   3   8   3        227.59        234.86         6.20 o                         
   4   8   3        583.41        584.00        14.42 o                         
   5   8   3          7.14          7.21         1.20 o                         
   6   8   3         27.32         25.05         2.26 o                         
  -5   9   3        218.27        201.70         7.66 o                         
  -4   9   3         53.69         49.23         4.75 o                         
  -3   9   3         46.12         38.24         4.87 o                         
  -2   9   3         28.90         32.72         2.16 o                         
  -1   9   3        335.24        351.03        13.90 o                         
   0   9   3        304.23        284.06        10.48 o                         
   1   9   3         93.32         99.38         4.59 o                         
   2   9   3        535.55        557.79        13.83 o                         
   3   9   3         79.27         86.93         5.75 o                         
   4   9   3         87.10         83.45         3.50 o                         
   5   9   3         42.32         41.45         2.68 o                         
   6   9   3         36.53         33.27         2.65 o                         
  -4  10   3          0.96          2.79         0.96 o                         
  -3  10   3        224.61        237.44        10.72 o                         
  -2  10   3         16.21         14.31         1.84 o                         
  -1  10   3          1.77          1.08         0.91 o                         
   0  10   3          2.14          1.06         1.40 o                         
   1  10   3        103.48        107.23         7.59 o                         
   2  10   3         34.06         34.65         4.13 o                         
   3  10   3        239.50        243.87         6.13 o                         
   4  10   3         68.02         71.67        11.65 o                         
   5  10   3         87.05         73.91         3.94 o                         
  -1  11   3         15.34         17.57         1.77 o                         
   0  11   3        136.34        135.85         4.35 o                         
   1  11   3         80.10         83.97         2.85 o                         
   2  11   3          3.70          4.33         0.66 o                         
   3  11   3         79.99         88.32         3.41 o                         
   0  -9   4         39.38         43.92         3.98 o                         
   1  -9   4          1.23          1.67         0.97 o                         
  -3  -8   4          2.29          2.73         0.95 o                         
  -2  -8   4        230.84        235.23         5.96 o                         
  -1  -8   4         13.02         11.36         1.68 o                         
   0  -8   4         70.99         66.04         6.95 o                         
   1  -8   4         34.59         42.70         4.13 o                         
   2  -8   4        189.03        200.83         9.85 o                         
   3  -8   4          1.22          0.70         0.93 o                         
   4  -8   4        196.11        188.87         8.10 o                         
  -4  -7   4          4.69          9.72         1.19 o                         
  -3  -7   4        105.03        105.12         6.03 o                         
  -2  -7   4         29.13         33.47         3.79 o                         
  -1  -7   4          3.64          2.23         1.01 o                         
   0  -7   4        232.54        214.07         6.60 o                         
   1  -7   4          4.08          7.30         1.27 o                         
   2  -7   4         92.66        105.11         5.73 o                         
   3  -7   4         37.48         38.07         3.12 o                         
   4  -7   4         98.91        103.89         4.93 o                         
   5  -7   4          2.46          2.51         0.95 o                         
  -5  -6   4         53.12         50.29         3.72 o                         
  -4  -6   4          4.90          3.08         0.78 o                         
  -3  -6   4         91.04         95.62         4.23 o                         
  -2  -6   4        315.18        342.47        11.30 o                         
  -1  -6   4         30.86         31.05         3.92 o                         
   0  -6   4         25.22         32.57         4.02 o                         
   1  -6   4        236.50        231.44        11.93 o                         
   2  -6   4         93.95         90.49         5.21 o                         
   3  -6   4        161.64        168.07         7.46 o                         
   4  -6   4        165.66        187.40         7.83 o                         
   5  -6   4         16.26         17.24         2.34 o                         
   6  -6   4         85.43         92.68         3.95 o                         
  -5  -5   4         27.84         27.71         2.34 o                         
  -4  -5   4        222.80        228.45         6.71 o                         
  -3  -5   4          0.40          0.68         0.59 o                         
  -2  -5   4        148.12        155.71         5.95 o                         
  -1  -5   4        179.60        176.35         7.25 o                         
   0  -5   4        278.08        293.78         9.35 o                         
   1  -5   4         89.78         88.06         5.13 o                         
   2  -5   4          3.07          2.75         1.90 o                         
   3  -5   4        192.35        206.42         7.40 o                         
   4  -5   4          2.89          2.99         0.82 o                         
   5  -5   4         57.27         62.21         3.34 o                         
   6  -5   4         42.80         48.82         3.05 o                         
   7  -5   4        196.76        175.26         6.93 o                         
  -6  -4   4        247.98        249.76         9.96 o                         
  -5  -4   4         30.80         33.14         3.56 o                         
  -4  -4   4        172.71        165.51         4.56 o                         
  -3  -4   4       1509.89       1499.83        21.35 o                         
  -2  -4   4        274.66        281.15         7.93 o                         
  -1  -4   4          9.48          7.98         1.44 o                         
   0  -4   4         17.07         13.62         1.56 o                         
   1  -4   4        170.65        152.06         4.31 o                         
   2  -4   4         27.81         28.91         1.79 o                         
   3  -4   4         67.18         79.89         5.89 o                         
   4  -4   4         41.43         33.32         2.13 o                         
   5  -4   4          9.93          8.71         1.33 o                         
   6  -4   4         33.82         31.45         2.71 o                         
   7  -4   4         62.72         64.14         4.65 o                         
  -6  -3   4         40.62         40.81         2.85 o                         
  -5  -3   4        105.08        115.02         6.26 o                         
  -4  -3   4        479.11        474.56        10.59 o                         
  -3  -3   4        735.59        749.49        11.27 o                         
  -2  -3   4        541.48        514.05        10.91 o                         
  -1  -3   4        114.55        106.87         7.63 o                         
   0  -3   4        891.21        907.04        18.35 o                         
   1  -3   4         18.24         15.03         1.35 o                         
   2  -3   4          6.39          7.64         1.16 o                         
   3  -3   4        507.04        534.08         9.37 o                         
   4  -3   4        362.57        359.40         6.97 o                         
   5  -3   4         26.90         26.21         2.20 o                         
   6  -3   4        286.51        289.71         7.17 o                         
   7  -3   4         15.07         15.30         2.51 o                         
   8  -3   4         30.23         25.49         1.99 o                         
  -6  -2   4         69.18         69.20         4.09 o                         
  -5  -2   4        471.03        504.84        14.68 o                         
  -4  -2   4         38.03         34.07         1.76 o                         
  -3  -2   4         25.20         24.43         1.44 o                         
  -2  -2   4          9.89         11.15         1.31 o                         
  -1  -2   4        628.37        638.54        19.04 o                         
   0  -2   4        738.28        745.00        15.22 o                         
   1  -2   4        201.46        198.72         4.82 o                         
   2  -2   4        502.82        473.83        10.37 o                         
   3  -2   4         35.84         45.61         3.16 o                         
   4  -2   4        545.45        523.88         6.57 o                         
   5  -2   4          6.57          6.23         0.62 o                         
   6  -2   4        512.40        521.08         9.02 o                         
   7  -2   4         83.14         99.82         5.80 o                         
   8  -2   4        131.02        130.39         5.78 o                         
  -7  -1   4        632.43        631.54        18.91 o                         
  -6  -1   4         42.58         45.64         4.74 o                         
  -5  -1   4        498.35        522.13        13.86 o                         
  -4  -1   4        163.77        159.50         4.25 o                         
  -3  -1   4        335.51        347.84         5.71 o                         
  -2  -1   4        260.44        247.63         6.06 o                         
  -1  -1   4        226.26        237.98         8.62 o                         
   0  -1   4         16.58         22.15         1.72 o                         
   1  -1   4        248.77        250.00         6.21 o                         
   2  -1   4        596.21        657.04        16.09 o                         
   3  -1   4          7.60         14.06         2.35 o                         
   4  -1   4        426.84        432.96         6.11 o                         
   5  -1   4         83.80         82.60         2.20 o                         
   6  -1   4         66.52         67.85         2.31 o                         
   7  -1   4         52.60         55.65         4.67 o                         
   8  -1   4         82.31         85.82         3.37 o                         
  -7   0   4         39.62         43.74         4.12 o                         
  -6   0   4         45.32         48.54         2.48 o                         
  -5   0   4        493.47        504.58         9.60 o                         
  -4   0   4         30.84         36.35         1.74 o                         
  -3   0   4        507.31        464.43         6.92 o                         
  -2   0   4         63.31         70.52         2.09 o                         
  -1   0   4        827.58        960.50        18.10 o                         
   0   0   4        365.51        390.94         8.57 o                         
   1   0   4         71.46         57.93         3.09 o                         
   2   0   4       2660.34       2564.71        40.06 o                         
   3   0   4          4.92          2.25         0.88 o                         
   4   0   4       1467.18       1472.17        21.70 o                         
   5   0   4        213.91        197.16         4.02 o                         
   6   0   4        485.16        487.42         9.12 o                         
   7   0   4        156.09        161.20         6.56 o                         
   8   0   4        121.62        129.07         5.59 o                         
  -7   1   4         41.29         39.23         3.80 o                         
  -6   1   4         22.72         23.16         2.08 o                         
  -5   1   4        233.40        241.50         5.68 o                         
  -4   1   4       1123.36       1140.10        14.47 o                         
  -3   1   4        505.58        508.60         8.19 o                         
  -2   1   4        384.06        351.15         7.43 o                         
  -1   1   4       8020.67       7924.21       172.16 o                         
   0   1   4        524.47        432.56        12.57 o                         
   1   1   4        677.40        615.32        14.76 o                         
   2   1   4        661.35        683.54        17.59 o                         
   3   1   4        140.54        131.87         5.36 o                         
   4   1   4       1255.22       1256.37        18.88 o                         
   5   1   4        799.74        805.84        16.54 o                         
   6   1   4        855.37        887.76        12.32 o                         
   7   1   4          3.11          4.79         1.01 o                         
   8   1   4         97.87        104.80         3.54 o                         
  -7   2   4          4.76          6.06         1.43 o                         
  -6   2   4          1.84          2.12         1.00 o                         
  -5   2   4         91.74         93.46         3.47 o                         
  -4   2   4       1014.39        996.90        15.15 o                         
  -3   2   4       1736.94       1775.93        22.95 o                         
  -2   2   4        295.73        262.30         6.67 o                         
  -1   2   4       1701.74       1730.05        27.69 o                         
   0   2   4          0.42          1.93         0.51 o                         
   1   2   4       1091.01       1020.05        17.56 o                         
   2   2   4        528.19        551.17        10.86 o                         
   3   2   4        218.58        204.69         8.64 o                         
   4   2   4        677.92        725.78        10.99 o                         
   5   2   4        164.28        159.54         4.50 o                         
   6   2   4        267.00        261.01         8.62 o                         
   7   2   4         63.21         64.98         3.41 o                         
   8   2   4         12.88         12.98         1.51 o                         
  -7   3   4         41.94         41.56         2.82 o                         
  -6   3   4        482.91        499.65        20.05 o                         
  -5   3   4        182.48        192.65         8.60 o                         
  -4   3   4        294.87        300.87         5.91 o                         
  -3   3   4        149.54        148.79         4.50 o                         
  -2   3   4        111.16         97.83         3.41 o                         
  -1   3   4        216.23        218.59         6.01 o                         
   0   3   4        186.89        244.28         6.00 o                         
   1   3   4        235.17        227.24         8.85 o                         
   2   3   4       3392.80       3583.47        57.04 o                         
   3   3   4         59.02         68.76         3.44 o                         
   4   3   4       2034.21       2052.47        29.90 o                         
   5   3   4        552.02        530.10        11.20 o                         
   6   3   4         13.56         14.98         1.85 o                         
   7   3   4        274.33        287.04         9.70 o                         
   8   3   4          5.55          9.30         1.98 o                         
  -7   4   4        152.40        163.89         4.08 o                         
  -6   4   4        213.78        233.10         8.51 o                         
  -5   4   4        313.05        316.96         9.75 o                         
  -4   4   4        303.45        270.02         6.52 o                         
  -3   4   4        202.09        197.11         4.08 o                         
  -2   4   4         24.77         22.43         1.41 o                         
  -1   4   4       1029.76       1032.02        23.33 o                         
   0   4   4       1007.82       1020.51        18.82 o                         
   1   4   4        313.48        364.26         6.55 o                         
   2   4   4       2175.14       2276.34        38.51 o                         
   3   4   4         44.70         51.62         2.39 o                         
   4   4   4        451.56        493.32        13.82 o                         
   5   4   4        182.57        179.29         5.25 o                         
   6   4   4        444.15        463.73        13.73 o                         
   7   4   4          0.82          0.77         1.01 o                         
   8   4   4         25.29         31.09         3.14 o                         
  -6   5   4         10.64          7.95         1.34 o                         
  -5   5   4        307.46        313.07        15.34 o                         
  -4   5   4        645.22        645.42        11.63 o                         
  -3   5   4          1.38          1.91         0.47 o                         
  -2   5   4        795.83        773.88         8.58 o                         
  -1   5   4         56.03         54.85         2.76 o                         
   0   5   4        233.16        295.23         6.47 o                         
   1   5   4        973.64       1082.90        13.12 o                         
   2   5   4         17.26         14.94         1.21 o                         
   3   5   4        115.75        118.32         4.31 o                         
   4   5   4        659.44        687.04        16.58 o                         
   5   5   4         29.72         29.37         2.77 o                         
   6   5   4        271.82        279.23        14.67 o                         
   7   5   4        441.52        414.93        17.08 o                         
   8   5   4        321.46        307.76        11.58 o                         
  -6   6   4         22.89         24.44         2.14 o                         
  -5   6   4         70.84         74.97         3.68 o                         
  -4   6   4         38.10         39.04         2.33 o                         
  -3   6   4        417.67        435.14         8.12 o                         
  -2   6   4        175.77        157.05         3.59 o                         
  -1   6   4         50.49         62.05         2.07 o                         
   0   6   4         79.05         81.58         2.90 o                         
   1   6   4         57.90         56.48         2.43 o                         
   2   6   4        841.21        881.54        11.76 o                         
   3   6   4         31.55         27.49         2.24 o                         
   4   6   4        337.19        345.93         8.49 o                         
   5   6   4        160.36        143.53         8.45 o                         
   6   6   4        142.96        132.50         7.01 o                         
   7   6   4         29.98         25.48         3.66 o                         
  -6   7   4         70.85         73.69         4.13 o                         
  -5   7   4        214.68        199.39         5.65 o                         
  -4   7   4        121.16        112.57         5.99 o                         
  -3   7   4        779.86        737.61        11.74 o                         
  -2   7   4         48.19         51.10         2.65 o                         
  -1   7   4         35.63         35.59         1.46 o                         
   0   7   4         29.33         26.06         1.64 o                         
   1   7   4         16.15         16.52         1.46 o                         
   2   7   4        122.51        132.52         9.54 o                         
   3   7   4         79.80         82.14         3.90 o                         
   4   7   4         55.84         54.27         3.22 o                         
   5   7   4         88.50         84.39         5.37 o                         
   6   7   4        148.52        127.32         6.31 o                         
   7   7   4         35.67         35.25         2.35 o                         
  -5   8   4         65.40         60.59         4.45 o                         
  -4   8   4        133.03        119.80         8.88 o                         
  -3   8   4          2.08          2.86         1.05 o                         
  -2   8   4         22.21         26.85         1.91 o                         
  -1   8   4        140.22        137.33         4.07 o                         
   0   8   4        515.07        520.08         9.81 o                         
   1   8   4        337.18        337.56         7.45 o                         
   2   8   4        190.96        187.30         6.35 o                         
   3   8   4       2290.66       2324.93        42.76 o                         
   4   8   4          0.58          0.91         0.85 o                         
   5   8   4        347.63        336.44        15.02 o                         
   6   8   4         48.74         36.70         4.18 o                         
  -4   9   4          1.01          1.29         1.25 o                         
  -3   9   4        660.37        628.77        15.59 o                         
  -2   9   4        119.55        111.58         4.23 o                         
  -1   9   4         36.74         38.60         4.38 o                         
   0   9   4          0.30          0.41         0.66 o                         
   1   9   4        156.55        162.52         8.89 o                         
   2   9   4         31.31         31.90         3.97 o                         
   3   9   4         56.50         64.41         4.35 o                         
   4   9   4          0.91          0.75         1.00 o                         
   5   9   4         41.03         45.64         4.69 o                         
  -3  10   4         19.68         26.06         3.18 o                         
  -2  10   4         25.20         29.79         2.78 o                         
  -1  10   4        117.15        117.62         4.02 o                         
   0  10   4          1.94          2.97         1.16 o                         
   1  10   4          2.58          2.66         1.21 o                         
   2  10   4          9.23          8.62         2.33 o                         
   3  10   4        193.22        193.88        13.41 o                         
   4  10   4        130.97        123.08         6.79 o                         
  -2  11   4          0.46          1.98         1.08 o                         
  -1  11   4        308.43        306.18        21.73 o                         
   0  11   4        166.35        167.85         4.92 o                         
   1  11   4         11.59         13.25         1.40 o                         
   2  11   4        153.69        162.78         7.92 o                         
   3  11   4        196.32        198.28         8.29 o                         
   4  11   4         14.22         13.20         1.11 o                         
  -1  -8   5        126.59        129.04         7.22 o                         
   0  -8   5          7.08          9.32         2.09 o                         
   1  -8   5        205.04        191.63         9.36 o                         
   2  -8   5         52.58         42.98         2.61 o                         
  -3  -7   5        277.39        293.76        11.26 o                         
  -2  -7   5         36.97         42.97         2.42 o                         
  -1  -7   5         16.27         24.11         3.73 o                         
   0  -7   5         51.98         56.10         3.15 o                         
   1  -7   5          5.76          4.89         1.89 o                         
   2  -7   5        327.86        341.78        10.41 o                         
   3  -7   5         25.55         27.47         4.86 o                         
   4  -7   5        159.18        155.98         6.17 o                         
   5  -7   5         92.93         90.90         4.27 o                         
  -4  -6   5         94.33        101.35         3.91 o                         
  -3  -6   5          0.02          0.12         0.62 o                         
  -2  -6   5        137.38        146.26         5.32 o                         
  -1  -6   5          2.18          1.45         1.05 o                         
   0  -6   5        282.59        324.63        16.12 o                         
   1  -6   5        173.57        162.97        13.49 o                         
   2  -6   5          4.23          2.93         0.98 o                         
   3  -6   5        344.41        336.85         8.54 o                         
   4  -6   5         75.21         82.91         4.75 o                         
   5  -6   5        106.21        101.45         4.72 o                         
   6  -6   5         44.39         40.49         2.23 o                         
  -4  -5   5        103.74         97.94         4.64 o                         
  -3  -5   5         48.47         50.91         2.59 o                         
  -2  -5   5       1258.34       1275.29        17.14 o                         
  -1  -5   5          9.33         10.49         1.82 o                         
   0  -5   5         39.28         39.29         2.77 o                         
   1  -5   5        255.65        244.87        12.20 o                         
   2  -5   5          1.98          1.03         0.85 o                         
   3  -5   5        316.58        286.86        13.65 o                         
   4  -5   5         71.54         79.76         4.30 o                         
   5  -5   5         71.62         67.37         3.24 o                         
   6  -5   5         10.93          8.41         1.89 o                         
  -5  -4   5         17.30         17.49         2.57 o                         
  -4  -4   5        128.54        120.70         5.59 o                         
  -3  -4   5         28.53         27.72         1.65 o                         
  -2  -4   5         87.62         98.14         3.57 o                         
  -1  -4   5          0.57          0.14         0.60 o                         
   0  -4   5        228.28        212.51         6.97 o                         
   1  -4   5         60.17         66.36         3.52 o                         
   2  -4   5         53.22         50.18         2.46 o                         
   3  -4   5        134.66        135.68         5.59 o                         
   4  -4   5         42.45         44.30         2.88 o                         
   5  -4   5         22.15         22.33         2.46 o                         
   6  -4   5        466.20        503.02        21.50 o                         
   7  -4   5         70.11         65.97         4.93 o                         
  -6  -3   5         55.12         55.31         2.69 o                         
  -5  -3   5         99.14        101.53         6.87 o                         
  -4  -3   5         44.19         43.52         2.79 o                         
  -3  -3   5        394.62        405.92         7.53 o                         
  -2  -3   5       1210.45       1236.73        18.27 o                         
  -1  -3   5       3245.16       3216.43        38.98 o                         
   0  -3   5        475.17        469.01         7.68 o                         
   1  -3   5        550.83        555.52         8.49 o                         
   2  -3   5        102.17         91.97         4.78 o                         
   3  -3   5          3.12          4.86         1.26 o                         
   4  -3   5        791.63        796.30        17.86 o                         
   5  -3   5         10.83          9.13         1.34 o                         
   6  -3   5        272.36        275.27        16.98 o                         
   7  -3   5          4.72          9.48         2.76 o                         
  -6  -2   5         69.00         70.72         4.03 o                         
  -5  -2   5        335.98        346.19        14.54 o                         
  -4  -2   5         31.80         32.16         1.93 o                         
  -3  -2   5        652.90        645.43        10.08 o                         
  -2  -2   5        341.29        354.34         7.59 o                         
  -1  -2   5        307.23        313.29         5.89 o                         
   0  -2   5        562.37        572.33        15.26 o                         
   1  -2   5         85.95         84.67         3.89 o                         
   2  -2   5          0.19          0.37         0.84 o                         
   3  -2   5         11.99         13.47         2.22 o                         
   4  -2   5         15.23         16.57         1.70 o                         
   5  -2   5       1724.28       1728.20        22.77 o                         
   6  -2   5          9.84         12.23         1.64 o                         
   7  -2   5        130.61        122.83         4.65 o                         
  -6  -1   5          1.52         -0.43         0.95 o                         
  -5  -1   5          1.38          0.66         0.76 o                         
  -4  -1   5         24.65         27.29         1.56 o                         
  -3  -1   5         61.34         61.13         2.29 o                         
  -2  -1   5          0.34          0.06         0.58 o                         
  -1  -1   5       2051.57       2054.43        29.63 o                         
   0  -1   5        247.16        256.07         6.12 o                         
   1  -1   5         27.21         25.07         2.19 o                         
   2  -1   5          4.45          6.80         1.47 o                         
   3  -1   5        295.11        275.99         7.04 o                         
   4  -1   5        225.25        220.35         4.30 o                         
   5  -1   5        210.91        197.91         3.50 o                         
   6  -1   5         53.73         61.34         2.14 o                         
   7  -1   5        268.80        295.46         8.12 o                         
   8  -1   5          0.53          0.56         0.56 o                         
  -6   0   5          9.53          7.96         1.51 o                         
  -5   0   5        333.20        322.60        11.10 o                         
  -4   0   5        875.22        828.53        13.37 o                         
  -3   0   5        130.15        117.70         3.16 o                         
  -2   0   5          8.15         14.65         1.41 o                         
  -1   0   5        699.07        645.26        11.57 o                         
   0   0   5        437.30        513.41         9.37 o                         
   1   0   5       1663.32       1682.72        28.87 o                         
   2   0   5         13.80         18.83         1.65 o                         
   3   0   5         16.86         19.55         1.46 o                         
   4   0   5        103.26         98.81         2.74 o                         
   5   0   5       1122.88       1103.97        16.86 o                         
   6   0   5        565.92        542.92         7.90 o                         
   7   0   5         66.81         67.17         2.65 o                         
   8   0   5         27.82         28.10         1.87 o                         
  -6   1   5         76.93         74.89         3.39 o                         
  -5   1   5         56.59         57.06         3.90 o                         
  -4   1   5          4.85          6.83         1.13 o                         
  -3   1   5         98.06         97.77         3.68 o                         
  -2   1   5        109.48        113.52         3.93 o                         
  -1   1   5       1105.35       1201.27        22.75 o                         
   0   1   5        177.26        164.62         9.45 o                         
   1   1   5        108.72        128.59         5.16 o                         
   2   1   5         44.03         34.18         2.15 o                         
   3   1   5        453.73        448.36        13.35 o                         
   4   1   5        327.55        298.63        11.20 o                         
   5   1   5       1282.60       1234.13        15.37 o                         
   6   1   5        500.26        506.02         8.46 o                         
   7   1   5       1131.00       1120.91        22.72 o                         
   8   1   5         49.83         50.38         2.24 o                         
  -7   2   5          1.20          2.95         1.06 o                         
  -6   2   5          9.01          8.02         1.42 o                         
  -5   2   5        305.56        310.61         8.43 o                         
  -4   2   5        120.57        121.91         7.87 o                         
  -3   2   5         74.49         71.26         2.69 o                         
  -2   2   5        206.14        211.95         6.77 o                         
  -1   2   5        242.11        250.23         7.51 o                         
   0   2   5         93.24        112.75         5.33 o                         
   1   2   5         15.83          9.93         0.64 o                         
   2   2   5          0.85          1.97         0.70 o                         
   3   2   5          7.11          7.20         1.08 o                         
   4   2   5          0.61          1.08         0.42 o                         
   5   2   5        637.01        630.11        10.69 o                         
   6   2   5       1100.62       1035.62        18.36 o                         
   7   2   5        126.02        124.51         5.67 o                         
   8   2   5        235.42        230.23         5.43 o                         
  -7   3   5         94.68         96.05         3.18 o                         
  -6   3   5         36.37         39.82         2.48 o                         
  -5   3   5         81.87         84.60         4.27 o                         
  -4   3   5       1452.56       1413.85        23.91 o                         
  -3   3   5        970.86        982.44        18.94 o                         
  -2   3   5        176.96        187.83         5.17 o                         
  -1   3   5        360.15        376.89         7.39 o                         
   0   3   5         16.95         14.85         1.12 o                         
   1   3   5        304.17        324.21         5.59 o                         
   2   3   5        803.14        870.51        11.99 o                         
   3   3   5        813.03        812.92        13.69 o                         
   4   3   5         13.38         11.99         1.15 o                         
   5   3   5         14.39         17.88         1.39 o                         
   6   3   5        203.03        194.02         7.58 o                         
   7   3   5         12.84         10.47         1.72 o                         
   8   3   5         83.87         96.98         5.72 o                         
  -7   4   5         32.07         28.46         2.25 o                         
  -6   4   5        128.67        113.03         7.18 o                         
  -5   4   5        829.97        900.53        28.29 o                         
  -4   4   5       1405.68       1394.51        23.39 o                         
  -3   4   5        827.34        816.18        14.21 o                         
  -2   4   5         48.88         53.43         2.08 o                         
  -1   4   5        367.90        375.48         6.67 o                         
   0   4   5        140.88        154.89         4.30 o                         
   1   4   5       1217.39       1235.37        19.62 o                         
   2   4   5        596.89        580.53         9.29 o                         
   3   4   5        269.52        290.36         6.99 o                         
   4   4   5        372.46        356.31         9.97 o                         
   5   4   5         15.34         12.61         1.65 o                         
   6   4   5         23.44         23.63         1.91 o                         
   7   4   5         11.15         11.07         2.29 o                         
   8   4   5         47.59         53.88         3.08 o                         
  -6   5   5        459.91        468.14        11.55 o                         
  -5   5   5         16.18         16.71         3.36 o                         
  -4   5   5         67.01         67.56         3.10 o                         
  -3   5   5        720.04        726.23         9.71 o                         
  -2   5   5         79.24         76.77         2.23 o                         
  -1   5   5        112.67        113.38         3.16 o                         
   0   5   5        247.88        244.18         5.18 o                         
   1   5   5         78.10         71.75         2.57 o                         
   2   5   5         15.99          9.63         1.37 o                         
   3   5   5        106.96        101.81         4.99 o                         
   4   5   5         97.02        121.84         6.51 o                         
   5   5   5         73.58         63.85         3.77 o                         
   6   5   5         85.75         79.56         4.23 o                         
   7   5   5         45.66         40.87         2.69 o                         
   8   5   5         22.76         22.48         1.77 o                         
  -6   6   5          6.06          6.09         1.41 o                         
  -5   6   5         47.14         45.26         3.21 o                         
  -4   6   5        100.37         99.09         5.19 o                         
  -3   6   5         22.61         23.10         1.83 o                         
  -2   6   5         42.18         38.91         1.75 o                         
  -1   6   5        159.87        153.25         3.39 o                         
   0   6   5          1.96          1.63         0.50 o                         
   1   6   5         28.08         28.45         1.76 o                         
   2   6   5        104.10        101.86         5.52 o                         
   3   6   5        713.70        718.20        16.32 o                         
   4   6   5         15.14         17.15         3.59 o                         
   5   6   5         61.32         58.43         3.73 o                         
   6   6   5         26.77         23.93         2.23 o                         
   7   6   5        303.18        320.57        13.27 o                         
  -6   7   5        100.77         82.39         3.90 o                         
  -5   7   5          3.00          5.17         0.88 o                         
  -4   7   5        196.82        204.91         7.80 o                         
  -3   7   5         67.91         54.29         2.59 o                         
  -2   7   5        244.22        253.73         5.81 o                         
  -1   7   5          9.58         12.23         1.02 o                         
   0   7   5        108.58        104.62         3.69 o                         
   1   7   5        270.53        288.37         5.84 o                         
   2   7   5         23.09         25.79         1.82 o                         
   3   7   5          2.97          2.25         0.69 o                         
   4   7   5          3.29          2.24         0.83 o                         
   5   7   5        178.40        173.50        11.57 o                         
   6   7   5         37.38         36.02         4.49 o                         
   7   7   5        118.02        105.39         6.20 o                         
  -5   8   5        219.02        191.21         7.59 o                         
  -4   8   5        483.58        456.10        19.12 o                         
  -3   8   5         23.86         18.04         1.89 o                         
  -2   8   5       1126.58       1052.62        23.29 o                         
  -1   8   5         17.33         12.80         1.09 o                         
   0   8   5         65.45         54.43         3.14 o                         
   1   8   5         16.99         17.02         1.59 o                         
   2   8   5          0.69          1.33         0.74 o                         
   3   8   5       1014.00       1001.08        34.12 o                         
   4   8   5        354.03        389.42        16.37 o                         
   5   8   5          0.32          0.44         0.97 o                         
   6   8   5          1.43          0.36         1.08 o                         
   7   8   5         72.70         60.10         3.64 o                         
  -4   9   5        162.04        160.30         7.12 o                         
  -3   9   5         78.84         71.14         3.97 o                         
  -2   9   5         17.11         17.34         2.29 o                         
  -1   9   5        241.17        261.22         7.67 o                         
   0   9   5        147.07        155.73         6.77 o                         
   1   9   5          1.27          2.85         1.03 o                         
   2   9   5        262.04        279.51         9.27 o                         
   3   9   5        252.78        273.10         8.96 o                         
   4   9   5         82.44         79.79         6.22 o                         
   5   9   5        167.80        174.23         8.56 o                         
   6   9   5         23.74         21.39         2.44 o                         
  -3  10   5         67.67         60.73         4.35 o                         
  -2  10   5        134.48        136.70         5.67 o                         
  -1  10   5        442.01        439.27         8.38 o                         
   0  10   5        115.79        128.16         4.95 o                         
   1  10   5        220.56        227.92         6.71 o                         
   2  10   5          1.08          2.52         0.91 o                         
   3  10   5          1.36          0.30         1.07 o                         
   4  10   5        100.69         94.21         5.53 o                         
  -2  11   5          8.66          7.52         1.54 o                         
  -1  11   5        511.55        543.97        12.20 o                         
   0  11   5          1.54          2.57         0.64 o                         
   1  11   5        247.57        264.06         6.48 o                         
   2  11   5         78.00         84.48         4.01 o                         
   3  11   5         21.16         23.10         2.57 o                         
   4  11   5         16.08         17.03         1.33 o                         
  -2  -7   6        656.36        667.16        19.74 o                         
  -1  -7   6          5.17          5.45         1.67 o                         
   0  -7   6        363.06        365.37        10.26 o                         
   1  -7   6          7.27          7.25         1.25 o                         
   2  -7   6        269.88        256.97         7.80 o                         
   3  -7   6         25.61         24.93         3.02 o                         
  -3  -6   6         66.48         67.67         4.97 o                         
  -2  -6   6         39.00         35.95         2.99 o                         
  -1  -6   6        221.64        237.44        12.47 o                         
   0  -6   6        403.53        399.01        12.19 o                         
   1  -6   6          0.68          1.53         0.95 o                         
   2  -6   6         89.20         78.96         6.74 o                         
   3  -6   6        155.00        145.84         4.77 o                         
   4  -6   6         13.04         12.09         1.62 o                         
   5  -6   6          5.84          4.12         1.13 o                         
  -4  -5   6         13.40         11.06         1.85 o                         
  -3  -5   6         23.98         23.74         3.55 o                         
  -2  -5   6         47.77         45.64         3.80 o                         
  -1  -5   6        429.52        434.73        19.00 o                         
   0  -5   6          3.08          2.75         1.35 o                         
   1  -5   6         10.06          7.64         1.73 o                         
   2  -5   6        349.07        344.33        12.52 o                         
   3  -5   6        121.98        132.63         8.64 o                         
   4  -5   6         96.17        100.19         7.26 o                         
   5  -5   6         50.99         50.46         3.45 o                         
   6  -5   6        102.11        108.38         5.69 o                         
  -5  -4   6         51.37         49.18         3.20 o                         
  -4  -4   6         67.59         62.92         6.19 o                         
  -3  -4   6         24.58         25.20         2.08 o                         
  -2  -4   6        134.04        143.61         4.72 o                         
  -1  -4   6         83.91         80.33         4.22 o                         
   0  -4   6         93.09         91.69         3.84 o                         
   1  -4   6         20.13         28.70         3.19 o                         
   2  -4   6         50.99         44.51         2.99 o                         
   3  -4   6         38.64         36.72         2.40 o                         
   4  -4   6         32.08         32.76         2.40 o                         
   5  -4   6        660.81        680.69        24.30 o                         
   6  -4   6          1.92          2.14         0.93 o                         
   7  -4   6         69.15         67.11         3.68 o                         
  -5  -3   6         49.11         50.78         3.87 o                         
  -4  -3   6        254.77        270.25         8.54 o                         
  -3  -3   6         30.74         29.72         1.80 o                         
  -2  -3   6          7.42          8.34         1.21 o                         
  -1  -3   6       2048.72       2059.17        31.83 o                         
   0  -3   6         93.07         92.90         3.72 o                         
   1  -3   6         55.18         62.70         2.58 o                         
   2  -3   6        487.68        495.49        10.97 o                         
   3  -3   6         32.64         36.16         2.34 o                         
   4  -3   6         15.09         11.02         1.69 o                         
   5  -3   6         24.00         22.76         2.00 o                         
   6  -3   6         60.42         60.61         3.55 o                         
   7  -3   6        103.09        108.03         6.92 o                         
  -6  -2   6         72.30         60.40         3.77 o                         
  -5  -2   6        143.64        139.98         7.48 o                         
  -4  -2   6        388.64        417.50        11.64 o                         
  -3  -2   6          2.98          4.43         0.84 o                         
  -2  -2   6        997.95        955.14        13.48 o                         
  -1  -2   6         90.24         88.60         3.60 o                         
   0  -2   6        800.43        801.30        12.90 o                         
   1  -2   6         36.04         32.86         1.74 o                         
   2  -2   6        269.82        263.84         7.12 o                         
   3  -2   6          0.57          0.95         0.55 o                         
   4  -2   6        137.55        141.27         6.03 o                         
   5  -2   6        199.21        201.78         6.35 o                         
   6  -2   6         16.23         14.61         1.86 o                         
   7  -2   6        132.07        130.14         4.84 o                         
   8  -2   6         21.63         22.74         1.70 o                         
  -6  -1   6         27.33         34.59         3.36 o                         
  -5  -1   6          4.63          2.90         1.30 o                         
  -4  -1   6         79.59         75.27         3.67 o                         
  -3  -1   6        397.77        387.60         7.37 o                         
  -2  -1   6        732.69        729.00        12.03 o                         
  -1  -1   6          8.32          6.18         0.96 o                         
   0  -1   6        111.67        106.33         3.56 o                         
   1  -1   6          9.86          8.26         1.39 o                         
   2  -1   6         62.91         56.70         2.73 o                         
   3  -1   6        701.18        728.58        16.46 o                         
   4  -1   6         62.63         67.12         5.27 o                         
   5  -1   6         23.37         21.46         1.76 o                         
   6  -1   6         93.50        104.70         5.12 o                         
   7  -1   6         14.88         20.75         3.65 o                         
   8  -1   6          0.24          1.10         0.63 o                         
  -6   0   6         73.25         82.02         5.71 o                         
  -5   0   6        702.52        708.64        22.38 o                         
  -4   0   6         41.56         48.08         2.32 o                         
  -3   0   6        488.23        472.57         8.07 o                         
  -2   0   6         99.56         94.42         5.05 o                         
  -1   0   6         37.17         30.46         3.85 o                         
   0   0   6        796.37        769.03        16.41 o                         
   1   0   6       2077.69       2143.99        36.78 o                         
   2   0   6         61.37         66.38         5.42 o                         
   3   0   6          4.87          8.52         1.95 o                         
   4   0   6        375.88        371.19        10.43 o                         
   5   0   6          1.51          2.84         0.96 o                         
   6   0   6        337.36        354.96         6.36 o                         
   7   0   6         46.62         49.37         2.84 o                         
   8   0   6          8.69         10.07         1.30 o                         
  -6   1   6         39.70         37.66         3.55 o                         
  -5   1   6        135.73        149.24         8.93 o                         
  -4   1   6          3.18          3.82         0.74 o                         
  -3   1   6        509.81        524.03        10.88 o                         
  -2   1   6        898.38        971.67        18.14 o                         
  -1   1   6         30.59         28.47         2.54 o                         
   0   1   6       1682.85       1749.54        31.29 o                         
   1   1   6       1120.61       1207.95        22.77 o                         
   2   1   6        364.29        392.94        14.74 o                         
   3   1   6        260.82        238.41         8.45 o                         
   4   1   6         16.84         15.92         1.16 o                         
   5   1   6          0.17          0.46         0.38 o                         
   6   1   6         15.68         15.10         1.46 o                         
   7   1   6          0.39          0.94         0.57 o                         
   8   1   6         80.36         67.93         2.74 o                         
  -6   2   6         25.05         27.44         1.70 o                         
  -5   2   6        191.65        188.14         5.89 o                         
  -4   2   6        150.06        134.23         9.30 o                         
  -3   2   6        620.62        620.91        20.83 o                         
  -2   2   6        153.33        172.35         5.59 o                         
  -1   2   6         34.71         35.07         2.55 o                         
   0   2   6        415.76        432.70         8.89 o                         
   1   2   6        660.24        638.02        11.16 o                         
   2   2   6         81.23         75.41         3.25 o                         
   3   2   6        247.39        251.39         9.06 o                         
   4   2   6          0.51          0.29         0.64 o                         
   5   2   6        101.10         97.59         3.85 o                         
   6   2   6        358.59        356.82         7.46 o                         
   7   2   6        238.32        254.82         6.73 o                         
   8   2   6        416.55        365.98        10.96 o                         
  -6   3   6          0.32          1.28         0.73 o                         
  -5   3   6         29.04         28.64         2.26 o                         
  -4   3   6        102.08         97.49         4.66 o                         
  -3   3   6         46.71         38.99         2.75 o                         
  -2   3   6        367.37        372.70         9.20 o                         
  -1   3   6        712.88        716.75        18.34 o                         
   0   3   6         17.36         23.48         1.58 o                         
   1   3   6       1611.79       1595.88        17.34 o                         
   2   3   6         42.09         40.13         1.70 o                         
   3   3   6        207.38        209.39         7.18 o                         
   4   3   6        294.34        286.73         5.49 o                         
   5   3   6        262.76        278.94         6.28 o                         
   6   3   6        136.76        124.82         4.12 o                         
   7   3   6        155.72        151.64         5.05 o                         
   8   3   6        141.06        124.30         4.04 o                         
  -6   4   6        274.27        283.47         7.62 o                         
  -5   4   6         40.54         37.98         2.57 o                         
  -4   4   6       1445.58       1444.54        20.79 o                         
  -3   4   6        850.87        844.42        21.60 o                         
  -2   4   6       1155.68       1113.80        29.66 o                         
  -1   4   6        253.41        259.91         8.66 o                         
   0   4   6        240.98        231.90         5.70 o                         
   1   4   6         56.17         51.09         3.36 o                         
   2   4   6          1.61          4.05         0.53 o                         
   3   4   6       1385.41       1416.70        19.11 o                         
   4   4   6          4.18          2.50         0.69 o                         
   5   4   6         39.00         44.15         2.35 o                         
   6   4   6          6.13          5.46         1.09 o                         
   7   4   6        127.57        142.85         4.81 o                         
  -6   5   6         50.97         50.36         3.69 o                         
  -5   5   6        133.87        114.67         7.77 o                         
  -4   5   6        184.39        168.51         6.80 o                         
  -3   5   6          0.58          1.03         0.54 o                         
  -2   5   6          1.32          1.63         0.90 o                         
  -1   5   6        131.19        124.30         4.49 o                         
   0   5   6         38.31         34.83         2.33 o                         
   1   5   6        259.40        264.76         5.78 o                         
   2   5   6       1344.47       1411.35        18.85 o                         
   3   5   6        104.68        111.56         4.71 o                         
   4   5   6        312.64        338.51         9.82 o                         
   5   5   6         13.18          8.79         2.36 o                         
   6   5   6          2.67          5.43         1.12 o                         
   7   5   6        120.74        125.24         4.39 o                         
   8   5   6         23.03         30.94         2.76 o                         
  -6   6   6          6.91          5.97         0.78 o                         
  -5   6   6         51.44         59.49         3.67 o                         
  -4   6   6        142.47        137.10         8.73 o                         
  -3   6   6          0.22         -0.59         1.18 o                         
  -2   6   6       1074.93       1080.54        14.59 o                         
  -1   6   6         10.84         11.28         1.23 o                         
   0   6   6        218.03        231.67         5.54 o                         
   1   6   6         34.35         25.57         2.12 o                         
   2   6   6        251.31        237.42         5.62 o                         
   3   6   6         58.43         49.31         2.84 o                         
   4   6   6          4.19          5.11         1.11 o                         
   5   6   6          8.83         12.74         1.70 o                         
   6   6   6         12.28         15.66         1.75 o                         
   7   6   6          0.55          0.77         0.72 o                         
  -5   7   6         18.66         16.49         2.43 o                         
  -4   7   6        152.64        150.01         9.30 o                         
  -3   7   6          3.24          3.19         0.99 o                         
  -2   7   6         83.80         93.80         3.72 o                         
  -1   7   6         10.97         15.09         1.12 o                         
   0   7   6       1162.81       1157.53        15.23 o                         
   1   7   6          1.76          2.01         0.60 o                         
   2   7   6        762.78        799.76        14.39 o                         
   3   7   6        105.82        101.12         3.81 o                         
   4   7   6        277.74        288.22         7.63 o                         
   5   7   6         89.47         87.03         5.19 o                         
   6   7   6         35.90         38.05         2.50 o                         
   7   7   6         40.31         36.91         3.46 o                         
  -5   8   6          9.41          8.40         1.26 o                         
  -4   8   6          0.87          0.34         0.99 o                         
  -3   8   6         87.93         81.73         6.34 o                         
  -2   8   6        208.03        196.31         5.42 o                         
  -1   8   6       1041.63        996.63        11.70 o                         
   0   8   6        105.06        104.49         2.92 o                         
   1   8   6          1.37          1.41         0.94 o                         
   2   8   6       1914.62       1995.06        26.18 o                         
   3   8   6          1.88          1.80         0.68 o                         
   4   8   6        359.27        383.09        16.33 o                         
   5   8   6        252.09        239.47        11.30 o                         
   6   8   6        143.46        132.29         5.28 o                         
   7   8   6          5.06          5.16         0.71 o                         
  -3   9   6         28.35         26.70         2.26 o                         
  -2   9   6         63.62         53.46         3.83 o                         
  -1   9   6         24.56         14.91         1.43 o                         
   0   9   6         22.48         25.85         2.96 o                         
   1   9   6         99.87        103.73         4.45 o                         
   2   9   6         50.83         50.14         3.02 o                         
   3   9   6          4.31          3.44         1.94 o                         
   4   9   6         25.70         23.04         3.40 o                         
   5   9   6       1107.57       1088.62        21.53 o                         
   6   9   6         16.18         11.65         1.74 o                         
  -2  10   6         78.21         77.08         3.87 o                         
  -1  10   6        220.18        227.04         7.51 o                         
   0  10   6         44.04         47.96         2.82 o                         
   1  10   6         13.78         12.72         1.44 o                         
   2  10   6         84.79         90.29         4.42 o                         
   3  10   6        146.85        151.78         5.70 o                         
   4  10   6          0.06         -0.28         0.57 o                         
  -1  11   6        267.24        274.20         9.91 o                         
   0  11   6        182.61        198.08         4.91 o                         
   1  11   6        319.05        335.45         7.18 o                         
   2  11   6        136.60        134.75         4.93 o                         
   3  11   6          5.97          7.33         1.08 o                         
   4  11   6        118.51        106.00         3.41 o                         
  -1  -7   7        130.78        128.04         5.74 o                         
   1  -7   7         96.66         77.85         4.01 o                         
   2  -7   7        158.11        143.20         6.22 o                         
   3  -7   7         85.45         81.90         4.17 o                         
  -2  -6   7        173.98        166.06         7.93 o                         
  -1  -6   7        517.99        528.99        18.32 o                         
   0  -6   7        181.85        175.60         6.73 o                         
   1  -6   7         93.50         86.21         4.41 o                         
   2  -6   7        126.39        123.97         8.55 o                         
   3  -6   7          3.63          5.69         1.67 o                         
   4  -6   7         56.79         54.64         5.58 o                         
  -3  -5   7        157.57        155.91         7.79 o                         
  -2  -5   7        433.12        443.55        11.81 o                         
  -1  -5   7        110.44        115.83         8.41 o                         
   0  -5   7          0.18          1.42         1.13 o                         
   1  -5   7         89.83         95.31         5.33 o                         
   2  -5   7         96.90        103.13         7.86 o                         
   3  -5   7         18.90         18.43         2.01 o                         
   4  -5   7         42.66         39.17         3.90 o                         
   5  -5   7         38.76         38.09         2.48 o                         
  -4  -4   7         47.97         46.76         3.49 o                         
  -3  -4   7         85.57         94.19         6.83 o                         
  -2  -4   7        286.24        300.48        15.41 o                         
  -1  -4   7         24.57         25.33         4.28 o                         
   0  -4   7       2286.49       2351.72        44.40 o                         
   1  -4   7          1.73          1.81         1.33 o                         
   2  -4   7          1.55          1.51         1.08 o                         
   3  -4   7        332.31        336.29        10.56 o                         
   4  -4   7         78.37         66.00         6.38 o                         
   5  -4   7         50.30         46.53         3.34 o                         
  -5  -3   7         78.10         71.36         3.86 o                         
  -4  -3   7          4.21          8.51         1.89 o                         
  -3  -3   7          6.94          9.15         2.55 o                         
  -2  -3   7       1132.83       1136.92        25.06 o                         
  -1  -3   7        189.97        181.22         6.44 o                         
   0  -3   7        137.57        129.63         4.61 o                         
   1  -3   7       1803.00       1761.09        25.35 o                         
   2  -3   7         89.49         85.97         4.55 o                         
   3  -3   7        189.01        184.59         7.59 o                         
   4  -3   7         74.70         76.04         4.98 o                         
   5  -3   7          0.52          0.29         0.66 o                         
   6  -3   7         41.67         38.50         2.46 o                         
   7  -3   7         30.83         32.15         2.57 o                         
  -5  -2   7          7.16          6.35         1.50 o                         
  -4  -2   7          4.79          2.81         1.45 o                         
  -3  -2   7          3.29          4.42         1.45 o                         
  -2  -2   7         34.78         39.96         2.61 o                         
  -1  -2   7          0.23          0.73         0.69 o                         
   0  -2   7        806.23        799.95        13.44 o                         
   1  -2   7        536.62        542.92        12.98 o                         
   2  -2   7        346.09        343.65        11.22 o                         
   3  -2   7         27.01         31.00         3.01 o                         
   4  -2   7        721.16        712.50        21.13 o                         
   5  -2   7          3.63          4.94         1.05 o                         
   6  -2   7        539.87        573.88        14.26 o                         
   7  -2   7        154.22        152.96         7.17 o                         
  -5  -1   7          6.84          9.49         2.03 o                         
  -4  -1   7        119.11        111.61        11.57 o                         
  -3  -1   7        223.13        226.80        17.61 o                         
  -2  -1   7         12.62         12.12         1.46 o                         
  -1  -1   7        328.34        324.80         7.56 o                         
   0  -1   7        825.11        826.76        15.56 o                         
   1  -1   7         18.30         14.27         1.56 o                         
   2  -1   7         15.84         14.58         2.34 o                         
   3  -1   7          5.06          5.13         1.87 o                         
   4  -1   7        410.91        423.84        20.66 o                         
   5  -1   7         26.25         24.13         2.09 o                         
   6  -1   7        620.10        670.85        15.17 o                         
   7  -1   7        284.17        279.38        10.25 o                         
  -6   0   7         74.31         74.45         4.16 o                         
  -5   0   7        483.33        484.22        14.83 o                         
  -4   0   7        164.96        188.96         6.88 o                         
  -3   0   7        818.12        752.33        18.30 o                         
  -2   0   7        366.57        375.42         9.60 o                         
  -1   0   7        610.25        625.32        13.44 o                         
   0   0   7         22.92         20.83         2.97 o                         
   1   0   7         90.72         84.62         4.23 o                         
   2   0   7         14.33          7.39         1.14 o                         
   3   0   7          2.35          1.30         0.79 o                         
   4   0   7        113.51        105.63         5.76 o                         
   5   0   7        103.50         98.98         6.81 o                         
   6   0   7         46.00         48.81         2.85 o                         
   7   0   7         13.76         16.92         2.48 o                         
   8   0   7        269.76        279.23         8.66 o                         
  -5   1   7          0.32          0.51         0.82 o                         
  -4   1   7        121.73        113.07         5.42 o                         
  -3   1   7          2.93          1.42         0.54 o                         
  -2   1   7        546.32        538.48        14.52 o                         
  -1   1   7        254.83        280.50         7.37 o                         
   0   1   7         75.03         88.57         4.58 o                         
   1   1   7        630.86        579.50        13.24 o                         
   2   1   7         80.41         92.71         8.07 o                         
   3   1   7         20.67         16.29         2.03 o                         
   4   1   7        511.09        501.05        12.79 o                         
   5   1   7          0.58          0.04         0.77 o                         
   6   1   7        308.70        326.95        12.60 o                         
   7   1   7          8.76          9.17         2.16 o                         
   8   1   7        206.65        185.08         7.01 o                         
  -6   2   7         26.38         27.56         1.73 o                         
  -5   2   7         10.87         10.00         1.58 o                         
  -4   2   7        178.14        181.56         6.57 o                         
  -3   2   7         66.22         67.21         3.22 o                         
  -2   2   7         37.97         32.49         2.18 o                         
  -1   2   7        123.27        130.35         4.76 o                         
   0   2   7          8.06          5.36         0.99 o                         
   1   2   7        519.38        516.65        10.14 o                         
   2   2   7        769.19        764.36        13.61 o                         
   3   2   7        432.65        441.67        25.52 o                         
   4   2   7          0.15          0.05         0.73 o                         
   5   2   7        194.30        199.90         6.00 o                         
   6   2   7          4.20          3.99         1.23 o                         
   7   2   7         87.44         95.97         3.39 o                         
   8   2   7        186.56        165.67         6.75 o                         
  -6   3   7         44.14         50.66         3.39 o                         
  -5   3   7         44.41         49.65         2.57 o                         
  -4   3   7          7.25          7.22         1.59 o                         
  -3   3   7         29.81         22.46         1.92 o                         
  -2   3   7        489.76        488.27         9.73 o                         
  -1   3   7        161.62        174.70         5.71 o                         
   0   3   7        395.42        411.23         8.14 o                         
   1   3   7        115.14        116.18         3.61 o                         
   2   3   7        622.30        626.82        10.56 o                         
   3   3   7        152.33        160.32         5.32 o                         
   4   3   7        257.03        265.48         8.83 o                         
   5   3   7        436.40        459.76        17.40 o                         
   6   3   7          0.98          1.67         0.91 o                         
   7   3   7        326.14        341.62         9.66 o                         
   8   3   7         84.26         83.75         4.58 o                         
  -6   4   7         14.91         16.14         1.85 o                         
  -5   4   7        183.70        193.85         5.30 o                         
  -4   4   7        190.89        192.11         7.45 o                         
  -3   4   7         12.16         11.99         1.39 o                         
  -2   4   7       2111.69       2076.49        27.89 o                         
  -1   4   7         11.64         12.01         1.54 o                         
   0   4   7         57.23         57.90         3.11 o                         
   1   4   7        993.48       1016.80        22.07 o                         
   2   4   7        747.64        740.14        12.07 o                         
   3   4   7        427.68        415.36         8.43 o                         
   4   4   7        114.05        117.14         3.93 o                         
   5   4   7        159.67        154.02         5.26 o                         
   6   4   7          7.62          6.62         1.37 o                         
   7   4   7          0.77          1.22         0.59 o                         
   8   4   7        227.41        261.78         9.04 o                         
  -5   5   7         98.10        100.12         4.97 o                         
  -4   5   7         96.99        102.11         7.71 o                         
  -3   5   7        490.10        472.67         8.51 o                         
  -2   5   7        978.46        932.84        15.12 o                         
  -1   5   7          9.51          7.13         1.33 o                         
   0   5   7          1.49          2.12         1.10 o                         
   1   5   7         10.46         11.70         1.51 o                         
   2   5   7        144.66        144.91         3.40 o                         
   3   5   7         41.43         35.09         2.36 o                         
   4   5   7        142.24        161.28         4.87 o                         
   5   5   7          4.52          6.70         1.02 o                         
   6   5   7        166.47        168.80         6.53 o                         
   7   5   7         13.25         16.22         1.78 o                         
   8   5   7        152.94        158.59         6.09 o                         
  -5   6   7          3.22          2.18         0.79 o                         
  -4   6   7        267.18        276.80        13.08 o                         
  -3   6   7         65.29         72.58         6.26 o                         
  -2   6   7        256.06        244.44         6.60 o                         
  -1   6   7        485.98        473.49        17.09 o                         
   0   6   7         71.19         66.22         4.72 o                         
   1   6   7        295.30        296.13         7.37 o                         
   2   6   7        587.64        601.20        10.29 o                         
   3   6   7         54.03         54.44         2.64 o                         
   4   6   7        109.96         99.12         4.53 o                         
   5   6   7        320.81        283.30         9.69 o                         
   6   6   7          2.04          2.04         0.92 o                         
   7   6   7         28.64         23.15         1.55 o                         
  -5   7   7        149.27        140.44         4.34 o                         
  -4   7   7         13.03         13.76         2.10 o                         
  -3   7   7        107.53        103.44         8.07 o                         
  -2   7   7         88.12         91.43         5.35 o                         
  -1   7   7        160.49        173.89         7.46 o                         
   0   7   7        147.42        148.26         6.68 o                         
   1   7   7         80.87         83.77         2.99 o                         
   2   7   7        382.44        369.07         6.29 o                         
   3   7   7          3.02          1.72         0.70 o                         
   4   7   7         25.19         22.74         2.56 o                         
   5   7   7          0.30          1.13         0.88 o                         
   6   7   7          1.28          0.35         0.57 o                         
   7   7   7          1.81          1.45         0.61 o                         
  -4   8   7         84.71         84.71         5.35 o                         
  -3   8   7        166.53        159.04         5.93 o                         
  -2   8   7        202.17        209.78         7.86 o                         
  -1   8   7         52.64         39.82         1.88 o                         
   0   8   7          5.18         10.05         1.02 o                         
   1   8   7        294.61        278.88         5.98 o                         
   2   8   7         55.68         59.75         2.36 o                         
   3   8   7         79.14         91.31         4.10 o                         
   4   8   7         12.78         15.61         2.68 o                         
   5   8   7         74.58         58.93         5.35 o                         
   6   8   7         46.23         41.70         3.47 o                         
  -3   9   7          3.42          3.94         1.40 o                         
  -2   9   7        233.55        229.71         8.88 o                         
  -1   9   7         52.15         61.70         3.67 o                         
   0   9   7       1219.27       1216.03        15.53 o                         
   1   9   7         44.15         50.53         2.30 o                         
   2   9   7          0.24          0.56         0.71 o                         
   3   9   7        140.83        133.99         4.75 o                         
   4   9   7         26.22         26.08         3.17 o                         
   5   9   7         95.55        100.80         3.52 o                         
   6   9   7        326.97        275.84         8.70 o                         
  -2  10   7        535.07        556.71        17.10 o                         
  -1  10   7         33.30         28.16         3.06 o                         
   0  10   7        224.75        236.50         5.91 o                         
   1  10   7        202.03        189.80         4.68 o                         
   2  10   7         64.38         68.21         3.60 o                         
   3  10   7        126.21        120.64        10.30 o                         
   4  10   7        155.34        159.43         4.44 o                         
   5  10   7         20.10         13.86         1.66 o                         
   0  11   7        252.15        247.43         8.80 o                         
   1  11   7          3.42          3.21         0.81 o                         
   2  11   7        237.30        259.33         7.86 o                         
   3  11   7         91.83         89.91         3.27 o                         
  -1  -6   8          4.23          3.27         1.04 o                         
   0  -6   8        276.67        266.16         9.58 o                         
   1  -6   8        309.25        303.67         7.68 o                         
   2  -6   8         16.63         18.43         2.26 o                         
   3  -6   8        232.18        229.06         8.51 o                         
  -2  -5   8         58.28         70.88         4.82 o                         
  -1  -5   8         52.66         46.55         4.57 o                         
   0  -5   8        202.47        207.16         9.72 o                         
   1  -5   8         31.69         31.64         4.08 o                         
   2  -5   8         82.20         93.80         6.53 o                         
   3  -5   8        116.53        108.48         6.52 o                         
   4  -5   8         44.86         49.42         2.62 o                         
  -3  -4   8         26.63         30.50         3.09 o                         
  -2  -4   8         31.24         32.87         2.73 o                         
  -1  -4   8        438.02        460.33        18.13 o                         
   0  -4   8         37.79         40.13         7.05 o                         
   1  -4   8        219.21        227.26         8.44 o                         
   2  -4   8         57.83         59.11         5.94 o                         
   3  -4   8         39.90         32.46         3.81 o                         
   4  -4   8        194.21        198.73        10.25 o                         
   5  -4   8          2.42          2.28         0.74 o                         
   6  -4   8         85.29         75.19         3.73 o                         
  -3  -3   8        202.21        219.63        10.43 o                         
  -2  -3   8          0.46          0.48         0.85 o                         
  -1  -3   8         82.00         76.21         7.07 o                         
   0  -3   8         19.21         17.56         2.53 o                         
   1  -3   8        171.23        175.80         8.16 o                         
   2  -3   8         30.87         34.13         2.54 o                         
   3  -3   8        133.32        153.33        15.15 o                         
   4  -3   8         58.83         63.29         5.79 o                         
   5  -3   8          3.77          4.30         1.09 o                         
  -4  -2   8        165.01        193.59         8.34 o                         
  -3  -2   8         79.22         82.15         6.63 o                         
  -2  -2   8         15.34         17.15         2.36 o                         
  -1  -2   8        180.29        189.98        12.01 o                         
   0  -2   8         41.10         37.92         4.29 o                         
   1  -2   8        343.75        337.04         8.85 o                         
   2  -2   8        119.60        111.39         4.70 o                         
   3  -2   8        212.14        218.45        13.22 o                         
   4  -2   8         26.94         31.37         4.25 o                         
   5  -2   8         84.27         85.54         3.37 o                         
   6  -2   8         17.08         18.24         1.55 o                         
  -5  -1   8         16.63         14.91         1.88 o                         
  -4  -1   8        157.16        154.43         8.08 o                         
  -3  -1   8        168.03        158.04         9.95 o                         
  -2  -1   8        113.07        132.22         6.73 o                         
  -1  -1   8        596.78        599.04        15.94 o                         
   0  -1   8        146.49        146.23         8.52 o                         
   1  -1   8        541.99        541.17        11.77 o                         
   2  -1   8        219.91        213.45         8.03 o                         
   3  -1   8         60.96         63.50         4.35 o                         
   4  -1   8        121.36        111.29         8.40 o                         
   5  -1   8        433.94        432.12        12.92 o                         
   6  -1   8         26.55         30.28         2.27 o                         
   7  -1   8          4.68          3.21         0.85 o                         
  -4   0   8        107.18        109.07         7.08 o                         
  -3   0   8        116.13         85.60         7.37 o                         
  -2   0   8        161.45        141.57         5.64 o                         
  -1   0   8         68.40         66.81         3.12 o                         
   0   0   8        152.41        143.12         6.58 o                         
   1   0   8        110.92        109.02         4.61 o                         
   2   0   8        107.14        110.54         5.70 o                         
   3   0   8        748.92        774.59        18.12 o                         
   4   0   8          1.91          2.50         1.58 o                         
   5   0   8         32.59         31.17         2.01 o                         
   6   0   8         50.92         60.54         6.20 o                         
   7   0   8          9.07          7.81         1.45 o                         
  -5   1   8          0.06          0.54         0.71 o                         
  -4   1   8        227.97        219.67        10.61 o                         
  -3   1   8        348.46        298.74        19.40 o                         
  -2   1   8         24.67         23.23         2.74 o                         
  -1   1   8        105.83         80.13         3.86 o                         
   0   1   8         17.97         13.20         2.44 o                         
   1   1   8         94.25         91.52         7.77 o                         
   2   1   8         83.53         67.30         4.24 o                         
   3   1   8        286.05        305.69         9.85 o                         
   4   1   8         38.28         53.13         5.58 o                         
   5   1   8        378.39        360.22         8.78 o                         
   6   1   8         54.47         65.41         5.15 o                         
   7   1   8          3.73          4.90         1.30 o                         
  -5   2   8        183.30        165.08         5.75 o                         
  -4   2   8         55.82         66.68         4.15 o                         
  -3   2   8        308.24        308.23         8.12 o                         
  -2   2   8         13.60         15.95         1.93 o                         
  -1   2   8         36.65         36.35         2.31 o                         
   0   2   8         24.43         26.04         2.61 o                         
   1   2   8        492.49        492.52        11.40 o                         
   2   2   8        382.42        388.37         9.15 o                         
   3   2   8         77.64         81.92         4.01 o                         
   4   2   8        287.82        312.76        18.36 o                         
   5   2   8        282.84        266.44         8.79 o                         
   6   2   8         39.61         33.19         3.88 o                         
   7   2   8         45.87         40.75         2.73 o                         
   8   2   8          1.58          3.24         0.75 o                         
  -5   3   8        467.15        506.62        10.87 o                         
  -4   3   8         65.12         66.99         3.61 o                         
  -3   3   8        253.45        250.60        12.81 o                         
  -2   3   8         24.68         29.60         2.16 o                         
  -1   3   8        700.42        680.37        11.63 o                         
   0   3   8        115.92        124.98         4.30 o                         
   1   3   8         64.04         61.72         3.61 o                         
   2   3   8        465.87        472.70         9.13 o                         
   3   3   8          1.73          2.30         0.88 o                         
   4   3   8          1.73          2.00         0.92 o                         
   5   3   8         26.65         25.01         2.15 o                         
   6   3   8         20.11         21.29         2.38 o                         
   7   3   8          3.00          2.98         0.93 o                         
   8   3   8         55.49         55.76         2.98 o                         
  -5   4   8         11.67         12.47         1.22 o                         
  -4   4   8        197.72        199.68         6.91 o                         
  -3   4   8        509.44        518.23        13.34 o                         
  -2   4   8         13.36         15.24         1.59 o                         
  -1   4   8          4.84          6.02         1.24 o                         
   0   4   8        406.56        405.37        10.16 o                         
   1   4   8       1424.18       1403.08        23.88 o                         
   2   4   8        185.44        187.80         5.35 o                         
   3   4   8        715.54        742.60        18.56 o                         
   4   4   8          2.18          2.40         1.00 o                         
   5   4   8        182.31        172.53        10.08 o                         
   6   4   8          5.90          4.47         1.73 o                         
   7   4   8         27.59         30.71         3.27 o                         
   8   4   8          6.82          6.49         0.99 o                         
  -5   5   8        146.38        147.92         4.44 o                         
  -4   5   8          2.50          3.16         1.67 o                         
  -3   5   8          0.39          0.38         0.86 o                         
  -2   5   8        201.04        197.35         5.92 o                         
  -1   5   8        631.26        624.69        14.41 o                         
   0   5   8       1730.55       1667.00        26.61 o                         
   1   5   8       1678.62       1664.09        26.15 o                         
   2   5   8          6.54          6.89         1.13 o                         
   3   5   8        865.53        876.35        62.10 o                         
   4   5   8        100.91         93.68         5.34 o                         
   5   5   8        240.19        249.67         8.46 o                         
   6   5   8         45.96         45.59         4.60 o                         
   7   5   8         82.86         82.27         5.13 o                         
  -5   6   8         30.76         25.49         1.53 o                         
  -4   6   8          0.94          2.13         1.33 o                         
  -3   6   8        155.46        161.60         7.03 o                         
  -2   6   8        182.52        188.53        15.00 o                         
  -1   6   8          7.40         12.03         1.95 o                         
   0   6   8         43.33         43.52         5.17 o                         
   1   6   8        359.82        353.57        16.66 o                         
   2   6   8         37.77         42.60         3.67 o                         
   3   6   8        673.20        682.90        26.13 o                         
   4   6   8         75.54         89.19         4.10 o                         
   5   6   8         63.30         66.05         3.19 o                         
   6   6   8        134.16        134.78         6.75 o                         
   7   6   8         59.04         70.61         4.39 o                         
  -4   7   8        118.52        117.48         6.45 o                         
  -3   7   8         30.84         33.23         2.95 o                         
  -2   7   8         30.04         32.77         3.27 o                         
  -1   7   8          8.38          6.91         1.29 o                         
   0   7   8        263.39        283.44         8.30 o                         
   1   7   8        275.99        283.62        10.04 o                         
   2   7   8          6.82          3.86         1.81 o                         
   3   7   8        571.97        569.40        11.75 o                         
   4   7   8          6.29          6.67         1.20 o                         
   5   7   8          0.53          0.58         0.63 o                         
   6   7   8          9.46          6.28         1.03 o                         
   7   7   8        200.73        183.26         6.87 o                         
  -4   8   8         12.25         15.20         1.81 o                         
  -3   8   8        101.17         95.27        12.40 o                         
  -2   8   8         85.68         83.89         3.78 o                         
  -1   8   8          8.06          8.96         1.34 o                         
   0   8   8        143.62        157.74         5.85 o                         
   1   8   8        439.54        400.29        12.16 o                         
   2   8   8        162.01        176.95         6.11 o                         
   3   8   8        178.43        174.60         6.95 o                         
   4   8   8          1.01          0.53         0.58 o                         
   5   8   8         91.58         79.05         3.82 o                         
   6   8   8         52.18         49.94         3.06 o                         
  -3   9   8          0.70          0.45         0.67 o                         
  -2   9   8         46.96         55.72         4.10 o                         
  -1   9   8        452.52        456.29        16.15 o                         
   0   9   8        226.79        234.08         6.83 o                         
   1   9   8        384.24        374.26         7.34 o                         
   2   9   8        356.28        390.35         7.57 o                         
   3   9   8         44.82         44.95         3.31 o                         
   4   9   8        480.16        480.19        17.01 o                         
   5   9   8          0.02          0.34         0.64 o                         
  -2  10   8         35.35         33.64         2.90 o                         
  -1  10   8        454.94        459.55        15.53 o                         
   0  10   8         94.20         91.92         5.71 o                         
   1  10   8         15.06         16.77         1.34 o                         
   2  10   8        109.34        110.49         3.58 o                         
   3  10   8          3.16          4.18         0.76 o                         
   4  10   8         83.16         78.29         4.77 o                         
   0  11   8         15.81         17.84         2.03 o                         
  -1  -5   9        234.82        204.03         7.37 o                         
   0  -5   9          6.82          4.27         1.03 o                         
   2  -5   9         25.12         26.39         2.77 o                         
   3  -5   9        143.91        146.57         6.52 o                         
  -2  -4   9         10.48         11.29         1.77 o                         
  -1  -4   9        250.94        256.60        15.29 o                         
   0  -4   9         30.41         32.44         3.18 o                         
   1  -4   9         78.68         76.32         6.04 o                         
   2  -4   9        306.54        290.79        12.28 o                         
   3  -4   9        338.60        311.30        10.61 o                         
   4  -4   9          4.35          2.48         0.67 o                         
  -3  -3   9         19.69         18.36         2.10 o                         
  -2  -3   9         21.90         17.36         1.85 o                         
  -1  -3   9        106.30        101.71         7.33 o                         
   0  -3   9          0.16          2.29         1.36 o                         
   1  -3   9          1.70          2.23         1.19 o                         
   2  -3   9        179.92        206.02        11.13 o                         
   3  -3   9        162.94        154.55         8.47 o                         
   4  -3   9          3.35          3.36         1.23 o                         
   5  -3   9        184.16        180.36         8.23 o                         
  -4  -2   9        132.21        129.61         5.16 o                         
  -3  -2   9         24.99         27.17         3.10 o                         
  -2  -2   9        192.47        207.78         7.57 o                         
  -1  -2   9          2.77          1.07         1.21 o                         
   0  -2   9        633.64        633.75        13.10 o                         
   1  -2   9          6.90          7.90         1.75 o                         
   2  -2   9         79.22         80.25         4.75 o                         
   3  -2   9       1195.15       1232.69        25.06 o                         
   4  -2   9          4.61          6.41         1.92 o                         
   5  -2   9        793.66        831.10        25.16 o                         
  -3  -1   9          2.40          2.33         1.45 o                         
  -2  -1   9        252.04        238.65         8.72 o                         
  -1  -1   9          6.12         11.96         2.95 o                         
   0  -1   9        439.58        437.22        11.91 o                         
   1  -1   9          9.16          9.82         1.91 o                         
   2  -1   9        254.36        248.94         7.20 o                         
   3  -1   9          1.69          2.72         1.11 o                         
   4  -1   9        464.27        472.00        18.29 o                         
   5  -1   9         71.30         68.59         6.00 o                         
   6  -1   9         43.50         38.42         3.65 o                         
  -4   0   9        390.17        377.43        12.16 o                         
  -3   0   9         31.59         27.03         3.79 o                         
  -2   0   9        111.30        123.90         6.31 o                         
  -1   0   9        185.94        159.78        11.02 o                         
   0   0   9         23.38         21.55         2.22 o                         
   1   0   9        264.17        257.71         9.74 o                         
   2   0   9        536.68        523.47        14.45 o                         
   3   0   9        251.66        239.81         8.87 o                         
   4   0   9        226.51        213.58        11.65 o                         
   5   0   9         81.16         97.25         7.48 o                         
   6   0   9        212.60        220.80        10.04 o                         
  -4   1   9          0.90          0.26         0.45 o                         
  -3   1   9         84.08         74.50         6.48 o                         
  -2   1   9         82.72         84.55         5.26 o                         
  -1   1   9        311.98        262.58         7.86 o                         
   0   1   9        672.43        685.98        17.68 o                         
   1   1   9        594.07        581.40        13.01 o                         
   2   1   9        142.08        139.27         5.51 o                         
   3   1   9         64.02         65.63         3.64 o                         
   4   1   9        141.91        123.53         6.22 o                         
   5   1   9         13.87         13.22         2.00 o                         
   6   1   9          5.87          7.44         1.18 o                         
   7   1   9         64.78         59.56         3.22 o                         
  -4   2   9         24.84         22.85         1.93 o                         
  -3   2   9         58.07         62.54         6.06 o                         
  -2   2   9          3.40          6.85         2.50 o                         
  -1   2   9         32.49         26.15         1.97 o                         
   0   2   9         15.15         15.37         1.92 o                         
   1   2   9        451.65        459.02         9.19 o                         
   2   2   9        104.95         96.29        11.53 o                         
   3   2   9        410.04        428.29        10.28 o                         
   4   2   9        910.91        950.51        21.55 o                         
   5   2   9          2.12          2.18         1.01 o                         
   6   2   9        455.59        500.79        17.97 o                         
   7   2   9         16.63         17.70         1.91 o                         
  -4   3   9         50.98         52.47         2.71 o                         
  -3   3   9         14.41         13.01         1.42 o                         
  -2   3   9         33.37         35.17         4.93 o                         
  -1   3   9          8.58          6.29         1.01 o                         
   0   3   9        249.87        241.29         7.75 o                         
   1   3   9        416.43        419.40         9.49 o                         
   2   3   9        195.17        205.04         6.36 o                         
   3   3   9        762.77        749.25        14.77 o                         
   4   3   9        320.38        317.21        10.45 o                         
   5   3   9         63.08         59.76         3.12 o                         
   6   3   9        324.68        346.08        15.55 o                         
   7   3   9         71.43         80.47         4.36 o                         
  -4   4   9        203.05        205.10         8.45 o                         
  -3   4   9         32.18         33.77         3.84 o                         
  -2   4   9         28.59         29.98         3.24 o                         
  -1   4   9        102.00         87.57         3.52 o                         
   0   4   9        699.63        661.43        17.86 o                         
   1   4   9         66.17         71.60         4.53 o                         
   2   4   9         81.98         78.83         4.68 o                         
   3   4   9         57.59         51.17         3.44 o                         
   4   4   9         57.62         52.98         3.05 o                         
   5   4   9        121.13        126.86         4.63 o                         
   6   4   9          1.12          3.66         1.56 o                         
   7   4   9        164.64        157.89         6.49 o                         
  -4   5   9         16.31         17.27         1.50 o                         
  -3   5   9         13.05         16.13         2.04 o                         
  -2   5   9         26.57         30.25         4.03 o                         
  -1   5   9         72.52         61.12         3.54 o                         
   0   5   9       1356.73       1372.63        29.24 o                         
   1   5   9         15.24         17.58         1.76 o                         
   2   5   9        711.06        718.78        15.39 o                         
   3   5   9        372.00        398.46        24.40 o                         
   4   5   9         85.34         94.11        10.87 o                         
   5   5   9         90.54         81.12         4.58 o                         
   6   5   9        110.77        108.90         4.73 o                         
   7   5   9        461.62        471.43        10.59 o                         
  -4   6   9         66.93         65.43         2.82 o                         
  -3   6   9        131.26        128.45         5.50 o                         
  -2   6   9        399.54        423.43        19.55 o                         
  -1   6   9        186.34        187.07        10.55 o                         
   0   6   9        135.90        126.32         6.77 o                         
   1   6   9         25.13         30.03         2.59 o                         
   2   6   9         68.36         63.21         3.66 o                         
   3   6   9         89.85         79.53         6.48 o                         
   4   6   9          7.52          5.58         1.42 o                         
   5   6   9         22.11         17.69         1.95 o                         
   6   6   9          1.08          1.01         0.76 o                         
   7   6   9          0.34          0.74         0.41 o                         
  -4   7   9        211.81        196.75         8.84 o                         
  -3   7   9          9.36          9.37         1.11 o                         
  -2   7   9          0.89          0.43         0.64 o                         
  -1   7   9        118.21        115.69         4.67 o                         
   0   7   9         15.52         14.93         1.81 o                         
   1   7   9         18.44         14.64         3.28 o                         
   2   7   9        491.25        501.26        11.43 o                         
   3   7   9         43.23         37.91         3.44 o                         
   4   7   9          9.77         11.84         1.86 o                         
   5   7   9         10.14         11.70         2.20 o                         
   6   7   9          7.42          9.09         1.17 o                         
  -3   8   9          1.76          2.11         1.00 o                         
  -2   8   9        265.01        310.64         8.59 o                         
  -1   8   9        116.58        118.97         4.47 o                         
   0   8   9         10.48          8.12         1.71 o                         
   1   8   9        158.80        161.02         7.92 o                         
   2   8   9         28.03         26.78         2.74 o                         
   3   8   9          0.89          1.09         0.76 o                         
   4   8   9        468.94        452.30        11.66 o                         
   5   8   9         42.26         45.96         4.02 o                         
   6   8   9         45.90         43.37         2.92 o                         
  -2   9   9         38.58         44.13         3.70 o                         
  -1   9   9        112.61        102.67         4.91 o                         
   0   9   9          9.92          9.39         1.61 o                         
   1   9   9          8.67          8.85         2.10 o                         
   2   9   9        351.85        337.49        10.05 o                         
   3   9   9        341.65        322.07         9.34 o                         
   4   9   9          0.20         -0.25         0.64 o                         
   5   9   9         81.47         62.66         3.22 o                         
  -1  10   9         58.87         56.28         3.90 o                         
   1  10   9         48.27         46.62         3.91 o                         
   2  10   9         21.41         20.58         2.63 o                         
   3  10   9          2.62          1.02         0.92 o                         
  -1  -3  10        134.94        153.56         7.30 o                         
   0  -3  10         94.44         87.37         4.10 o                         
   1  -3  10         62.84         68.08         5.43 o                         
   2  -3  10         20.05         22.10         2.16 o                         
   3  -3  10         49.55         52.59         4.49 o                         
   4  -3  10        494.92        477.51        14.57 o                         
  -2  -2  10        135.35        163.29         7.70 o                         
  -1  -2  10          9.62          7.90         2.00 o                         
   0  -2  10          1.18          0.86         0.78 o                         
   1  -2  10         61.04         62.95         3.16 o                         
   2  -2  10         34.25         33.59         5.34 o                         
   3  -2  10         31.53         28.14         3.33 o                         
   4  -2  10        181.00        195.00         7.65 o                         
  -3  -1  10         79.09         81.79         4.62 o                         
  -2  -1  10          8.97          9.32         1.78 o                         
  -1  -1  10         75.07         57.67         5.63 o                         
   0  -1  10         27.12         32.43         3.14 o                         
   1  -1  10          8.66         10.34         1.48 o                         
   2  -1  10         83.75         85.23         3.87 o                         
   3  -1  10          0.41          0.33         0.80 o                         
   4  -1  10        576.91        607.48        14.58 o                         
   5  -1  10         25.63         22.03         2.07 o                         
   6  -1  10        177.41        172.57         6.75 o                         
  -3   0  10        112.91        135.74         6.98 o                         
  -2   0  10          0.06          0.03         0.70 o                         
  -1   0  10        172.40        158.53        10.06 o                         
   0   0  10          0.28          0.15         0.58 o                         
   1   0  10         51.33         50.52         3.23 o                         
   2   0  10        116.42        116.63         4.02 o                         
   3   0  10         60.52         61.98         4.38 o                         
   4   0  10         96.84        110.27         5.51 o                         
   5   0  10          6.90          7.69         2.08 o                         
   6   0  10        180.68        186.80         8.04 o                         
  -3   1  10          2.99          2.61         1.30 o                         
  -2   1  10         65.41         60.56         4.00 o                         
  -1   1  10         81.11         67.42         6.68 o                         
   0   1  10        558.51        549.47        12.15 o                         
   1   1  10        330.20        320.09         9.02 o                         
   2   1  10        278.83        269.11         6.60 o                         
   3   1  10        249.30        251.12         9.24 o                         
   4   1  10         18.87         14.90         2.14 o                         
   5   1  10        215.37        248.66        11.39 o                         
   6   1  10         51.28         48.52         4.10 o                         
  -3   2  10         50.02         55.16         4.79 o                         
  -2   2  10         77.96         70.93         4.48 o                         
  -1   2  10          1.89          2.36         1.56 o                         
   0   2  10        126.54        113.20         9.64 o                         
   1   2  10         35.11         32.51         2.71 o                         
   2   2  10        499.94        494.66        11.47 o                         
   3   2  10         55.74         61.46         6.17 o                         
   4   2  10          1.05          1.40         0.98 o                         
   5   2  10          0.92          1.49         0.85 o                         
   6   2  10        209.77        226.63         9.93 o                         
  -3   3  10        144.31        162.62         8.58 o                         
  -2   3  10          0.93          0.44         0.96 o                         
  -1   3  10         55.16         48.39         5.76 o                         
   0   3  10          1.17         -0.49         0.97 o                         
   1   3  10         57.52         63.99         3.94 o                         
   2   3  10        570.93        572.23        22.61 o                         
   3   3  10         89.89         87.46         4.04 o                         
   4   3  10         14.29         13.86         1.99 o                         
   5   3  10         26.17         24.41         2.45 o                         
   6   3  10         82.50         98.68         6.19 o                         
  -3   4  10        163.85        169.89         8.59 o                         
  -2   4  10          3.80          1.85         1.30 o                         
  -1   4  10         11.25         14.79         3.42 o                         
   0   4  10        144.01        138.28         9.08 o                         
   1   4  10        156.10        146.81         4.84 o                         
   2   4  10         24.10         17.11         2.17 o                         
   3   4  10         70.74         78.84         8.23 o                         
   4   4  10        228.53        224.33         8.06 o                         
   5   4  10         11.51         10.75         2.25 o                         
   6   4  10         43.82         53.62         4.46 o                         
  -3   5  10         73.82         77.53         3.43 o                         
  -2   5  10         16.73         21.50         2.85 o                         
  -1   5  10        401.09        398.82        11.47 o                         
   0   5  10         61.23         61.07         3.96 o                         
   1   5  10          6.43          7.35         1.34 o                         
   2   5  10       2546.32       2582.55        46.32 o                         
   3   5  10         45.03         47.54         4.05 o                         
   4   5  10        252.38        252.16        10.83 o                         
   5   5  10          3.54          4.37         1.11 o                         
   6   5  10         64.19         73.76         5.02 o                         
   7   5  10         33.87         29.36         2.20 o                         
  -3   6  10         62.70         68.84         2.49 o                         
  -2   6  10         60.75         56.10         3.51 o                         
  -1   6  10         63.68         57.30         3.62 o                         
   0   6  10          1.29          1.56         0.89 o                         
   1   6  10        413.17        429.61        14.31 o                         
   2   6  10        113.31        118.94         5.94 o                         
   3   6  10        275.79        279.10        15.70 o                         
   4   6  10         13.01         12.19         1.93 o                         
   5   6  10         69.59         77.45         4.50 o                         
   6   6  10        134.91        149.38         6.76 o                         
  -3   7  10        204.72        201.56         7.15 o                         
  -2   7  10          0.13          0.31         0.45 o                         
  -1   7  10         29.99         32.15         2.22 o                         
   0   7  10        136.26        142.54         6.49 o                         
   1   7  10         43.26         42.02         2.84 o                         
   2   7  10          1.93          2.08         0.75 o                         
   3   7  10         85.82         85.84         4.79 o                         
   4   7  10         20.25         24.90         1.76 o                         
   5   7  10         70.68         74.93         4.62 o                         
   6   7  10          5.78          6.48         1.17 o                         
  -2   8  10        304.27        323.85        11.07 o                         
  -1   8  10        296.04        311.62         9.16 o                         
   0   8  10        145.90        156.56         5.03 o                         
   1   8  10         11.89         16.71         2.10 o                         
   2   8  10          0.57          1.10         0.94 o                         
   3   8  10         47.45         44.84         3.18 o                         
   4   8  10         83.80         84.92         3.95 o                         
   5   8  10         98.06         71.53         3.51 o                         
  -1   9  10         30.08         32.71         3.02 o                         
   0   9  10         32.83         30.01         2.26 o                         
   1   9  10        293.12        299.54         8.49 o                         
   2   9  10         51.06         49.78         4.61 o                         
   3   9  10        427.83        424.65        10.30 o                         
   0  10  10        125.19        104.69         4.97 o                         
  -1  -2  11        301.31        280.65         9.08 o                         
   0  -2  11         18.10         23.63         2.41 o                         
   1  -2  11        208.55        209.90         9.18 o                         
  -2  -1  11          0.65          0.16         0.45 o                         
  -1  -1  11         67.32         81.50         5.16 o                         
   0  -1  11         25.04         28.48         2.37 o                         
   1  -1  11        105.10        106.10         7.07 o                         
   2  -1  11        185.69        189.41         6.60 o                         
   3  -1  11        109.62        103.30         6.61 o                         
   4  -1  11          1.33          2.40         0.73 o                         
  -2   0  11         24.16         16.44         2.20 o                         
  -1   0  11         46.14         54.46         4.77 o                         
   0   0  11         98.18         90.28         5.17 o                         
   1   0  11         29.79         24.15         1.95 o                         
   2   0  11        459.60        471.42        16.70 o                         
   3   0  11        218.98        206.82        14.26 o                         
   4   0  11         88.75         91.74         6.57 o                         
   5   0  11        499.28        553.81        16.40 o                         
  -2   1  11        138.36        159.59         7.89 o                         
  -1   1  11         49.43         51.27         5.04 o                         
   0   1  11         24.62         30.64         3.95 o                         
   1   1  11        230.03        213.88         8.05 o                         
   2   1  11        115.40        111.31         4.18 o                         
   3   1  11         51.40         46.83         3.64 o                         
   4   1  11        195.07        197.69         6.90 o                         
   5   1  11         52.38         58.26         5.20 o                         
  -2   2  11         65.20         75.52         5.53 o                         
  -1   2  11          1.67          1.81         1.36 o                         
   0   2  11         71.75         74.61         6.45 o                         
   1   2  11        111.02         99.02         4.33 o                         
   2   2  11        223.86        220.33         6.37 o                         
   3   2  11         31.71         24.13         3.66 o                         
   4   2  11         88.60         90.03         4.63 o                         
   5   2  11         78.22         80.30         3.92 o                         
  -3   3  11        166.22        169.63         6.57 o                         
  -2   3  11         46.58         41.44         4.20 o                         
  -1   3  11         30.36         26.12         3.92 o                         
   0   3  11         66.50         83.08         6.90 o                         
   1   3  11        109.93        104.04         5.60 o                         
   2   3  11        196.67        199.84         8.08 o                         
   3   3  11          0.57          1.35         0.90 o                         
   4   3  11          1.08         -0.45         1.10 o                         
   5   3  11         26.37         21.83         2.91 o                         
  -2   4  11        112.73        143.09         5.02 o                         
  -1   4  11         86.84         90.39         4.32 o                         
   0   4  11         22.50         18.99         1.94 o                         
   1   4  11        111.27        112.34        11.43 o                         
   2   4  11         49.86         45.69         4.98 o                         
   3   4  11        331.63        351.02        10.70 o                         
   4   4  11         24.49         27.00         3.80 o                         
   5   4  11         74.60         80.71         5.56 o                         
  -2   5  11         89.38         92.03         3.25 o                         
  -1   5  11          8.54         11.05         1.91 o                         
   0   5  11         36.26         36.84         2.73 o                         
   1   5  11        372.10        381.52         8.92 o                         
   2   5  11        437.92        479.86        19.06 o                         
   3   5  11        187.35        193.93        10.83 o                         
   4   5  11        173.86        195.25        10.19 o                         
   5   5  11         44.64         48.32         2.68 o                         
  -2   6  11          0.32          0.84         0.66 o                         
  -1   6  11        151.34        166.08         5.89 o                         
   0   6  11         89.17         95.76         4.38 o                         
   1   6  11         76.38         72.68         4.05 o                         
   2   6  11          2.39          3.31         0.96 o                         
   3   6  11         95.73        112.21         7.89 o                         
   4   6  11        589.60        616.86        20.33 o                         
   5   6  11         65.27         62.16         3.54 o                         
  -1   7  11         15.73         13.63         1.14 o                         
   0   7  11         51.94         44.65         1.99 o                         
   1   7  11         24.31         25.02         1.56 o                         
   2   7  11         72.75         73.10         5.32 o                         
   3   7  11         36.96         39.32         2.80 o                         
   4   7  11          0.25          0.93         0.89 o                         
   0   8  11        180.47        177.22         5.57 o                         
   1   8  11         59.11         61.92         2.27 o                         
   2   8  11         11.39         10.58         1.87 o                         
   3   8  11         86.23         85.37         6.61 o                         
   1   9  11          6.98          6.87         1.19 o                         
   0   0  12         25.81         26.23         2.39 o                         
   1   0  12        209.14        199.98         8.75 o                         
  -1   1  12         91.46        101.31         5.19 o                         
   0   1  12        219.77        219.29         8.93 o                         
   1   1  12         11.56         11.98         2.21 o                         
   2   1  12        250.13        244.39         7.27 o                         
   3   1  12         25.47         25.66         3.00 o                         
   4   1  12         25.94         28.83         2.39 o                         
   0   2  12          7.54          7.72         1.77 o                         
   1   2  12         97.12         93.14         6.57 o                         
   2   2  12          0.49          1.23         1.03 o                         
   3   2  12        345.96        323.26        10.65 o                         
   4   2  12          3.78          3.44         1.04 o                         
   5   2  12         48.14         46.90         3.11 o                         
   0   3  12         76.30         71.03         5.27 o                         
   1   3  12        154.99        163.12         4.89 o                         
   2   3  12         79.07         68.39         3.93 o                         
   3   3  12          0.54          0.67         0.81 o                         
   4   3  12          7.21          7.57         1.17 o                         
   5   3  12        107.98         99.79         5.01 o                         
   0   4  12          1.50          2.29         1.28 o                         
   1   4  12          1.61          2.42         0.75 o                         
   2   4  12         27.54         26.65         2.49 o                         
   3   4  12         35.37         33.63         3.02 o                         
   4   4  12        161.80        161.48        12.57 o                         
   5   4  12         25.81         27.72         2.57 o                         
   0   5  12         95.05        103.02         6.27 o                         
   1   5  12        123.39        123.34         4.97 o                         
   2   5  12         18.48         20.99         3.03 o                         
   3   5  12         30.23         26.88         3.33 o                         
   4   5  12        322.84        311.90        11.73 o                         
   5   5  12          7.80          9.88         1.47 o                         
  -1   6  12        232.37        228.81         8.74 o                         
   0   6  12        223.92        232.94         9.93 o                         
   1   6  12          0.35          1.98         1.74 o                         
   2   6  12         87.49         84.56         5.89 o                         
   3   6  12          2.05          1.29         0.91 o                         
   2   7  12        131.59        125.87         6.76 o                         
   3   7  12        213.13        230.46         9.34 o                         
                                                                                
